# Supplementary material for: Mechanisms That Determine the Internal Environment of the Developing Brain: A Transcriptomic, Functional and Ultrastructural Approach
Source: PLoS One. 2013 Jul 2;8(7):e65629. doi: 10.1371/journal.pone.0065629 (PMC3699566; doi:10.1371/journal.pone.0065629)
Supplement: Table S1 — Complete Excel spread sheet. The Excel spread sheet containing the comprehensive raw transcript count dataset from Illumina platform. Values refer to individual counts for each transcript. ‘AVE’ columns are average data for each age. (XLSX) [file pone.0065629.s001.xlsx]

## Sheet: Table S1_raw transcript counts
GeneId	EMBRYO 1	EMBRYO 2	EMBRYO 3	EMBRYO (AVE)	ADULT 1	ADULT 2	ADULT 3	Adult (AVE)
ENSRNOG00000000001	5	5	9	6.33333	0	0	0	0
ENSRNOG00000000007	26	9	8	14.3333	25	59	18	34
ENSRNOG00000000008	148	273	270	230.333	0	4	0	1.33333
ENSRNOG00000000009	1	2	0	1	0	0	0	0
ENSRNOG00000000010	310	844	711	621.667	0	16	3	6.33333
ENSRNOG00000000012	5	10	9	8	0	0	1	0.333333
ENSRNOG00000000014	0	2	2	1.33333	0	0	4	1.33333
ENSRNOG00000000017	1399	1251	1153	1267.67	5635	4958	5363	5318.67
ENSRNOG00000000021	66	183	179	142.667	41	60	50	50.3333
ENSRNOG00000000024	272	275	248	265	105	66	96	89
ENSRNOG00000000028	1062	906	970	979.333	370	304	423	365.667
ENSRNOG00000000029	275	354	460	363	900	1083	849	944
ENSRNOG00000000033	796	2647	2442	1961.67	124	208	189	173.667
ENSRNOG00000000034	404	682	597	561	350	355	268	324.333
ENSRNOG00000000035	0	0	0	0	0	0	0	0
ENSRNOG00000000036	9	19	20	16	2	0	0	0.666667
ENSRNOG00000000039	0	0	0	0	0	0	0	0
ENSRNOG00000000040	84	160	144	129.333	396	395	309	366.667
ENSRNOG00000000041	49	48	44	47	29	26	22	25.6667
ENSRNOG00000000042	1859	1774	1749	1794	2030	2183	2523	2245.33
ENSRNOG00000000043	771	1188	967	975.333	701	754	660	705
ENSRNOG00000000044	437	596	647	560	533	570	575	559.333
ENSRNOG00000000045	2	5	12	6.33333	0	2	0	0.666667
ENSRNOG00000000047	2093	2517	2320	2310	4026	4151	3901	4026
ENSRNOG00000000048	1442	1899	2026	1789	1184	1324	1373	1293.67
ENSRNOG00000000050	0	1	0	0.333333	0	0	0	0
ENSRNOG00000000053	0	0	2	0.666667	0	0	0	0
ENSRNOG00000000054	666	1668	1575	1303	1773	2326	1716	1938.33
ENSRNOG00000000055	0	1	1	0.666667	0	0	0	0
ENSRNOG00000000060	13	10	14	12.3333	19	38	9	22
ENSRNOG00000000062	689	641	633	654.333	446	380	409	411.667
ENSRNOG00000000064	2647	1821	1569	2012.33	6169	5816	5615	5866.67
ENSRNOG00000000065	6	4	4	4.66667	1	0	0	0.333333
ENSRNOG00000000066	588	794	793	725	313	332	308	317.667
ENSRNOG00000000068	159	289	242	230	103	142	115	120
ENSRNOG00000000070	3302	2147	2168	2539	2374	2524	2560	2486
ENSRNOG00000000073	813	761	796	790	731	740	705	725.333
ENSRNOG00000000075	1317	1015	965	1099	228	296	271	265
ENSRNOG00000000081	92	97	91	93.3333	41	51	51	47.6667
ENSRNOG00000000082	2541	1452	1439	1810.67	2467	2908	2851	2742
ENSRNOG00000000084	0	0	0	0	0	0	0	0
ENSRNOG00000000091	16	72	65	51	9	2	2	4.33333
ENSRNOG00000000093	0	0	0	0	0	0	0	0
ENSRNOG00000000095	833	843	839	838.333	532	680	565	592.333
ENSRNOG00000000096	217	248	215	226.667	124	120	161	135
ENSRNOG00000000097	0	0	0	0	0	0	0	0
ENSRNOG00000000098	911	835	857	867.667	850	1063	952	955
ENSRNOG00000000104	1555	1823	1813	1730.33	351	398	372	373.667
ENSRNOG00000000105	330	300	286	305.333	138	166	126	143.333
ENSRNOG00000000108	1654	1446	1366	1488.67	3091	3049	2948	3029.33
ENSRNOG00000000109	0	0	0	0	0	0	0	0
ENSRNOG00000000111	248	296	294	279.333	409	496	397	434
ENSRNOG00000000112	883	811	843	845.667	424	467	426	439
ENSRNOG00000000113	256	224	222	234	176	278	204	219.333
ENSRNOG00000000117	78	101	63	80.6667	2	3	4	3
ENSRNOG00000000119	13	12	5	10	1	6	1	2.66667
ENSRNOG00000000120	1120	264	288	557.333	700	876	785	787
ENSRNOG00000000121	235	315	311	287	144	136	218	166
ENSRNOG00000000122	1076	1011	996	1027.67	109	168	125	134
ENSRNOG00000000123	352	494	489	445	261	258	202	240.333
ENSRNOG00000000124	49	52	35	45.3333	20	18	17	18.3333
ENSRNOG00000000127	706	618	662	662	479	606	598	561
ENSRNOG00000000129	6	5	8	6.33333	0	5	6	3.66667
ENSRNOG00000000130	555	540	532	542.333	200	212	185	199
ENSRNOG00000000133	2300	2708	2479	2495.67	2794	3101	2932	2942.33
ENSRNOG00000000137	32	34	21	29	15	24	15	18
ENSRNOG00000000138	15	10	21	15.3333	70	72	37	59.6667
ENSRNOG00000000142	2388	3018	2639	2681.67	867	891	1121	959.667
ENSRNOG00000000145	374	272	287	311	237	308	172	239
ENSRNOG00000000146	444	561	550	518.333	538	603	622	587.667
ENSRNOG00000000147	2498	3106	2910	2838	900	878	842	873.333
ENSRNOG00000000150	544	461	441	482	940	995	1014	983
ENSRNOG00000000151	453	588	568	536.333	286	272	285	281
ENSRNOG00000000155	0	0	0	0	0	0	0	0
ENSRNOG00000000156	402	918	835	718.333	96	141	70	102.333
ENSRNOG00000000157	3382	2400	2648	2810	1743	1791	1864	1799.33
ENSRNOG00000000158	351	262	280	297.667	68	98	97	87.6667
ENSRNOG00000000161	2412	1342	1455	1736.33	1592	1568	1709	1623
ENSRNOG00000000164	5962	5261	5385	5536	13319	13995	13753	13689
ENSRNOG00000000165	57	51	54	54	0	1	0	0.333333
ENSRNOG00000000166	150	133	138	140.333	96	86	62	81.3333
ENSRNOG00000000167	1015	1537	1486	1346	39	64	44	49
ENSRNOG00000000168	88	139	148	125	17	15	7	13
ENSRNOG00000000169	153	176	160	163	35	37	22	31.3333
ENSRNOG00000000170	2281	1788	2007	2025.33	4629	5718	5398	5248.33
ENSRNOG00000000172	23	39	28	30	1009	1070	918	999
ENSRNOG00000000175	416	578	606	533.333	126	107	103	112
ENSRNOG00000000177	67	94	94	85	360	467	380	402.333
ENSRNOG00000000184	27	64	74	55	40	47	36	41
ENSRNOG00000000185	861	1362	1510	1244.33	580	654	581	605
ENSRNOG00000000186	474	680	686	613.333	453	485	460	466
ENSRNOG00000000187	30	11	15	18.6667	5	8	6	6.33333
ENSRNOG00000000190	3836	4397	4279	4170.67	1400	1528	1549	1492.33
ENSRNOG00000000195	1031	1309	1159	1166.33	1661	1711	1737	1703
ENSRNOG00000000196	0	0	0	0	2	0	0	0.666667
ENSRNOG00000000199	0	0	0	0	0	0	0	0
ENSRNOG00000000201	0	0	0	0	0	0	0	0
ENSRNOG00000000204	2429	1733	1861	2007.67	564	630	560	584.667
ENSRNOG00000000207	334	281	273	296	643	677	822	714
ENSRNOG00000000216	648	539	536	574.333	105	110	105	106.667
ENSRNOG00000000217	150	195	207	184	861	755	690	768.667
ENSRNOG00000000219	595	668	683	648.667	851	930	1030	937
ENSRNOG00000000221	485	492	530	502.333	651	649	771	690.333
ENSRNOG00000000230	336	502	461	433	372	331	295	332.667
ENSRNOG00000000231	919	1143	1162	1074.67	522	489	356	455.667
ENSRNOG00000000233	7	8	4	6.33333	2	4	0	2
ENSRNOG00000000236	4429	3651	3873	3984.33	1906	1873	1725	1834.67
ENSRNOG00000000237	635	607	630	624	627	784	878	763
ENSRNOG00000000239	17	17	11	15	16	13	11	13.3333
ENSRNOG00000000242	1455	1587	1465	1502.33	883	923	906	904
ENSRNOG00000000244	391	381	411	394.333	118	140	106	121.333
ENSRNOG00000000245	1510	1531	1530	1523.67	3309	3391	3018	3239.33
ENSRNOG00000000246	2819	2702	2759	2760	1308	1394	1380	1360.67
ENSRNOG00000000247	232	233	219	228	239	263	300	267.333
ENSRNOG00000000248	5605	7061	6946	6537.33	1403	1584	1487	1491.33
ENSRNOG00000000249	297	330	324	317	322	291	395	336
ENSRNOG00000000250	572	726	757	685	274	306	302	294
ENSRNOG00000000251	0	2	1	1	0	0	0	0
ENSRNOG00000000252	0	0	0	0	0	0	0	0
ENSRNOG00000000254	37	29	33	33	0	0	0	0
ENSRNOG00000000257	433	231	270	311.333	75	89	106	90
ENSRNOG00000000258	880	1033	1004	972.333	247	253	275	258.333
ENSRNOG00000000262	697	841	894	810.667	155	211	137	167.667
ENSRNOG00000000264	519	708	685	637.333	372	427	390	396.333
ENSRNOG00000000274	177	78	131	128.667	53	116	39	69.3333
ENSRNOG00000000275	205	191	167	187.667	5	17	11	11
ENSRNOG00000000277	191	179	176	182	18	27	14	19.6667
ENSRNOG00000000279	340	507	304	383.667	569	581	617	589
ENSRNOG00000000281	757	1186	1149	1030.67	1768	1706	1813	1762.33
ENSRNOG00000000282	2	3	3	2.66667	0	0	0	0
ENSRNOG00000000283	454	639	621	571.333	126	114	170	136.667
ENSRNOG00000000288	411	1134	1029	858	260	306	176	247.333
ENSRNOG00000000296	4	2	1	2.33333	0	0	0	0
ENSRNOG00000000297	0	0	0	0	0	0	0	0
ENSRNOG00000000299	457	978	777	737.333	118	130	131	126.333
ENSRNOG00000000302	1000	982	983	988.333	1035	1300	1253	1196
ENSRNOG00000000303	295	217	230	247.333	58	93	67	72.6667
ENSRNOG00000000304	8797	5903	6402	7034	12752	15127	14358	14079
ENSRNOG00000000306	349	560	488	465.667	391	386	397	391.333
ENSRNOG00000000307	366	515	478	453	33	47	36	38.6667
ENSRNOG00000000308	358	382	368	369.333	221	207	153	193.667
ENSRNOG00000000311	209	152	144	168.333	99	81	59	79.6667
ENSRNOG00000000312	1933	2144	2028	2035	2264	2354	2272	2296.67
ENSRNOG00000000314	5349	4313	3979	4547	8864	9286	9170	9106.67
ENSRNOG00000000315	0	1	1	0.666667	0	0	0	0
ENSRNOG00000000316	333	460	388	393.667	255	324	292	290.333
ENSRNOG00000000320	46	110	87	81	47	34	24	35
ENSRNOG00000000321	3084	2902	2784	2923.33	320	409	488	405.667
ENSRNOG00000000322	886	742	832	820	737	972	795	834.667
ENSRNOG00000000323	154	115	119	129.333	8	18	26	17.3333
ENSRNOG00000000325	2760	3094	2816	2890	562	662	633	619
ENSRNOG00000000326	0	0	0	0	0	0	0	0
ENSRNOG00000000327	1265	1138	1034	1145.67	475	522	484	493.667
ENSRNOG00000000335	139	158	120	139	0	0	0	0
ENSRNOG00000000340	0	0	0	0	0	0	0	0
ENSRNOG00000000341	0	0	0	0	0	0	0	0
ENSRNOG00000000345	2	3	3	2.66667	2	0	0	0.666667
ENSRNOG00000000368	323	136	122	193.667	38	48	32	39.3333
ENSRNOG00000000373	19	6	15	13.3333	1	0	0	0.333333
ENSRNOG00000000376	59	72	76	69	45	64	73	60.6667
ENSRNOG00000000378	0	2	0	0.666667	0	0	0	0
ENSRNOG00000000379	298	300	293	297	377	391	387	385
ENSRNOG00000000380	803	567	616	662	284	265	368	305.667
ENSRNOG00000000381	1380	774	778	977.333	695	779	812	762
ENSRNOG00000000383	10	5	3	6	0	1	0	0.333333
ENSRNOG00000000384	0	0	0	0	0	0	0	0
ENSRNOG00000000386	6	3	5	4.66667	9	10	8	9
ENSRNOG00000000387	952	712	757	807	1646	1938	1720	1768
ENSRNOG00000000389	332	320	302	318	23	38	42	34.3333
ENSRNOG00000000390	258	223	232	237.667	170	161	184	171.667
ENSRNOG00000000392	1389	1303	1285	1325.67	832	855	716	801
ENSRNOG00000000394	171	97	91	119.667	130	133	129	130.667
ENSRNOG00000000395	2472	2519	2428	2473	4613	4658	4434	4568.33
ENSRNOG00000000396	3637	2304	2422	2787.67	2047	1851	2062	1986.67
ENSRNOG00000000397	4643	3066	3155	3621.33	2450	2450	2276	2392
ENSRNOG00000000398	392	374	361	375.667	421	355	385	387
ENSRNOG00000000399	4600	3381	3576	3852.33	1936	2184	2189	2103
ENSRNOG00000000401	0	0	0	0	1	7	3	3.66667
ENSRNOG00000000402	0	0	0	0	1	0	0	0.333333
ENSRNOG00000000403	5	10	15	10	6	11	1	6
ENSRNOG00000000404	0	2	1	1	0	0	1	0.333333
ENSRNOG00000000405	0	2	0	0.666667	0	0	0	0
ENSRNOG00000000406	2	3	0	1.66667	0	2	0	0.666667
ENSRNOG00000000407	258	370	363	330.333	33	68	38	46.3333
ENSRNOG00000000408	980	845	845	890	1077	1263	1109	1149.67
ENSRNOG00000000410	3	0	2	1.66667	2	0	3	1.66667
ENSRNOG00000000411	626	810	860	765.333	608	600	642	616.667
ENSRNOG00000000412	3235	1945	2504	2561.33	13	45	17	25
ENSRNOG00000000413	4	1	1	2	7	11	17	11.6667
ENSRNOG00000000414	222	170	174	188.667	23	34	50	35.6667
ENSRNOG00000000415	1697	1121	1240	1352.67	842	961	956	919.667
ENSRNOG00000000417	6033	8292	7781	7368.67	2034	2196	1970	2066.67
ENSRNOG00000000418	532	940	989	820.333	76	37	63	58.6667
ENSRNOG00000000419	91	116	136	114.333	974	967	1299	1080
ENSRNOG00000000420	1426	1836	1763	1675	506	562	433	500.333
ENSRNOG00000000421	1655	2778	2544	2325.67	949	1040	706	898.333
ENSRNOG00000000422	344	516	583	481	121	98	99	106
ENSRNOG00000000423	109	209	163	160.333	42	75	51	56
ENSRNOG00000000428	4	5	3	4	166	204	158	176
ENSRNOG00000000431	2019	2909	2765	2564.33	1327	1508	1178	1337.67
ENSRNOG00000000432	494	419	432	448.333	525	573	406	501.333
ENSRNOG00000000433	656	1005	797	819.333	521	584	508	537.667
ENSRNOG00000000435	823	1252	1131	1068.67	617	569	550	578.667
ENSRNOG00000000436	39	73	82	64.6667	14	12	11	12.3333
ENSRNOG00000000437	2560	4136	4286	3660.67	1943	2517	2223	2227.67
ENSRNOG00000000438	1315	1678	1493	1495.33	763	846	743	784
ENSRNOG00000000439	44	64	66	58	13	19	4	12
ENSRNOG00000000440	3902	4028	3566	3832	832	926	812	856.667
ENSRNOG00000000441	39	83	70	64	19	17	7	14.3333
ENSRNOG00000000442	271	599	428	432.667	22	65	56	47.6667
ENSRNOG00000000443	15	18	26	19.6667	11	50	21	27.3333
ENSRNOG00000000446	0	0	0	0	0	0	0	0
ENSRNOG00000000451	12	0	1	4.33333	123	136	183	147.333
ENSRNOG00000000454	0	0	0	0	0	1	1	0.666667
ENSRNOG00000000455	44	57	56	52.3333	1545	1498	1348	1463.67
ENSRNOG00000000456	21	41	48	36.6667	111	160	148	139.667
ENSRNOG00000000457	95	110	95	100	856	1002	847	901.667
ENSRNOG00000000459	23	44	29	32	329	347	322	332.667
ENSRNOG00000000460	106	184	184	158	108	141	97	115.333
ENSRNOG00000000461	3522	3831	3826	3726.33	1861	1968	1877	1902
ENSRNOG00000000463	52	114	67	77.6667	12	24	13	16.3333
ENSRNOG00000000464	864	1366	1354	1194.67	468	540	454	487.333
ENSRNOG00000000465	3923	5273	5180	4792	4567	4933	4331	4610.33
ENSRNOG00000000466	498	706	697	633.667	276	278	284	279.333
ENSRNOG00000000467	773	1436	1210	1139.67	645	603	536	594.667
ENSRNOG00000000470	992	1520	1556	1356	369	364	369	367.333
ENSRNOG00000000471	107	187	190	161.333	49	46	45	46.6667
ENSRNOG00000000473	1350	1199	1155	1234.67	838	863	822	841
ENSRNOG00000000474	1186	1951	1870	1669	401	455	348	401.333
ENSRNOG00000000476	756	1191	1094	1013.67	395	452	426	424.333
ENSRNOG00000000477	916	1164	1141	1073.67	305	378	347	343.333
ENSRNOG00000000478	95	158	124	125.667	55	65	72	64
ENSRNOG00000000479	1162	1590	1826	1526	5	14	4	7.66667
ENSRNOG00000000480	191	328	276	265	336	413	294	347.667
ENSRNOG00000000481	761	1177	1176	1038	769	901	797	822.333
ENSRNOG00000000483	1996	3382	3123	2833.67	948	967	783	899.333
ENSRNOG00000000485	1179	1370	1235	1261.33	394	445	409	416
ENSRNOG00000000486	3	10	5	6	1	0	1	0.666667
ENSRNOG00000000487	19	22	11	17.3333	2	0	4	2
ENSRNOG00000000488	341	715	629	561.667	56	83	53	64
ENSRNOG00000000489	2778	2931	3070	2926.33	1520	1661	1500	1560.33
ENSRNOG00000000490	9	18	40	22.3333	6	10	5	7
ENSRNOG00000000491	6	7	12	8.33333	20	34	22	25.3333
ENSRNOG00000000493	7	15	7	9.66667	3	0	2	1.66667
ENSRNOG00000000495	367	611	586	521.333	102	144	96	114
ENSRNOG00000000498	1856	2968	2542	2455.33	771	802	640	737.667
ENSRNOG00000000499	51	98	64	71	0	0	0	0
ENSRNOG00000000500	892	1221	1121	1078	473	550	472	498.333
ENSRNOG00000000501	664	1070	1103	945.667	420	587	489	498.667
ENSRNOG00000000502	13	54	33	33.3333	0	0	2	0.666667
ENSRNOG00000000503	377	795	626	599.333	363	384	295	347.333
ENSRNOG00000000504	409	561	505	491.667	292	273	240	268.333
ENSRNOG00000000505	329	361	298	329.333	84	116	94	98
ENSRNOG00000000506	412	672	687	590.333	216	224	189	209.667
ENSRNOG00000000507	0	4	2	2	1	0	5	2
ENSRNOG00000000508	0	0	0	0	0	0	0	0
ENSRNOG00000000510	0	0	0	0	0	0	0	0
ENSRNOG00000000511	1803	1548	1668	1673	673	673	737	694.333
ENSRNOG00000000512	62	53	46	53.6667	22	27	18	22.3333
ENSRNOG00000000513	1350	1792	1839	1660.33	934	1191	983	1036
ENSRNOG00000000515	477	658	533	556	467	407	389	421
ENSRNOG00000000516	3	0	0	1	0	0	0	0
ENSRNOG00000000517	541	538	533	537.333	171	211	163	181.667
ENSRNOG00000000519	2091	2118	1946	2051.67	1433	1634	1650	1572.33
ENSRNOG00000000520	4740	2899	3030	3556.33	1420	1519	1596	1511.67
ENSRNOG00000000521	834	1178	1176	1062.67	1501	1618	1287	1468.67
ENSRNOG00000000522	125	212	286	207.667	17	47	24	29.3333
ENSRNOG00000000523	1421	1207	1283	1303.67	562	603	557	574
ENSRNOG00000000524	908	1075	1017	1000	637	684	697	672.667
ENSRNOG00000000525	45	64	83	64	18	37	17	24
ENSRNOG00000000527	4016	5758	5931	5235	4928	5710	4388	5008.67
ENSRNOG00000000528	81	121	118	106.667	66	62	60	62.6667
ENSRNOG00000000529	450	594	612	552	45	64	37	48.6667
ENSRNOG00000000531	142	232	235	203	131	166	153	150
ENSRNOG00000000532	3364	4184	4236	3928	3174	3426	3217	3272.33
ENSRNOG00000000534	319	406	420	381.667	185	266	203	218
ENSRNOG00000000536	388	603	582	524.333	3	4	0	2.33333
ENSRNOG00000000539	5505	6325	5934	5921.33	2949	3093	2749	2930.33
ENSRNOG00000000540	214	243	233	230	77	104	65	82
ENSRNOG00000000541	4048	3317	3493	3619.33	3389	3607	3621	3539
ENSRNOG00000000542	55	63	62	60	9	14	1	8
ENSRNOG00000000543	41	35	20	32	87	89	75	83.6667
ENSRNOG00000000545	2	17	13	10.6667	35	49	52	45.3333
ENSRNOG00000000546	761	534	656	650.333	1922	1982	2032	1978.67
ENSRNOG00000000547	897	981	1071	983	801	974	786	853.667
ENSRNOG00000000549	2575	2292	2190	2352.33	3801	4231	4180	4070.67
ENSRNOG00000000551	49	72	90	70.3333	134	168	129	143.667
ENSRNOG00000000552	364	415	319	366	13	16	16	15
ENSRNOG00000000554	610	719	745	691.333	403	378	337	372.667
ENSRNOG00000000555	2107	2144	2177	2142.67	512	623	588	574.333
ENSRNOG00000000556	31	39	33	34.3333	3	7	0	3.33333
ENSRNOG00000000557	5540	5683	5354	5525.67	4713	5156	5380	5083
ENSRNOG00000000558	1598	1461	1702	1587	783	770	879	810.667
ENSRNOG00000000559	6	8	4	6	0	0	0	0
ENSRNOG00000000560	299	393	425	372.333	131	90	92	104.333
ENSRNOG00000000561	1068	1593	1378	1346.33	58	84	44	62
ENSRNOG00000000562	0	0	0	0	2	1	0	1
ENSRNOG00000000563	30	63	59	50.6667	0	2	2	1.33333
ENSRNOG00000000564	10	4	11	8.33333	13	14	2	9.66667
ENSRNOG00000000565	896	886	901	894.333	668	713	783	721.333
ENSRNOG00000000566	37	51	53	47	26	60	45	43.6667
ENSRNOG00000000567	466	801	725	664	0	12	3	5
ENSRNOG00000000568	137	211	145	164.333	45	61	28	44.6667
ENSRNOG00000000569	183	273	227	227.667	106	100	104	103.333
ENSRNOG00000000571	17960	23122	22029	21037	274563	266617	247884	263021
ENSRNOG00000000572	54	117	78	83	2	0	1	1
ENSRNOG00000000573	299	510	463	424	1533	1739	1576	1616
ENSRNOG00000000574	604	888	939	810.333	942	1099	986	1009
ENSRNOG00000000575	1157	1365	1241	1254.33	614	579	435	542.667
ENSRNOG00000000576	391	525	511	475.667	201	220	215	212
ENSRNOG00000000577	613	1184	1188	995	900	881	746	842.333
ENSRNOG00000000579	10777	5221	4602	6866.67	125	283	209	205.667
ENSRNOG00000000580	21	17	19	19	2	0	1	1
ENSRNOG00000000581	1255	929	909	1031	661	743	683	695.667
ENSRNOG00000000582	195	349	340	294.667	1046	1114	1084	1081.33
ENSRNOG00000000583	1991	1672	1605	1756	616	691	618	641.667
ENSRNOG00000000585	4884	4048	4299	4410.33	6306	7225	6984	6838.33
ENSRNOG00000000586	1022	957	875	951.333	401	374	309	361.333
ENSRNOG00000000587	709	445	413	522.333	170	196	185	183.667
ENSRNOG00000000588	2645	3545	3103	3097.67	11	9	24	14.6667
ENSRNOG00000000589	15	29	24	22.6667	0	0	0	0
ENSRNOG00000000590	0	0	1	0.333333	0	0	0	0
ENSRNOG00000000593	3321	2702	2786	2936.33	611	714	721	682
ENSRNOG00000000595	52	81	83	72	90	96	156	114
ENSRNOG00000000596	1135	1092	1065	1097.33	27	54	20	33.6667
ENSRNOG00000000597	4	8	12	8	0	2	0	0.666667
ENSRNOG00000000598	1291	1095	1201	1195.67	67	82	41	63.3333
ENSRNOG00000000599	2807	3537	2813	3052.33	31	58	58	49
ENSRNOG00000000604	4488	3895	4255	4212.67	1576	1704	1630	1636.67
ENSRNOG00000000605	18	17	13	16	0	3	1	1.33333
ENSRNOG00000000606	522	616	654	597.333	68	69	72	69.6667
ENSRNOG00000000607	33	39	45	39	7	6	3	5.33333
ENSRNOG00000000609	549	491	469	503	329	352	331	337.333
ENSRNOG00000000610	1601	1686	1661	1649.33	2382	2392	2351	2375
ENSRNOG00000000611	648	301	355	434.667	126	119	127	124
ENSRNOG00000000613	2114	1430	1670	1738	1185	1076	1108	1123
ENSRNOG00000000614	534	541	507	527.333	295	313	332	313.333
ENSRNOG00000000618	70	72	76	72.6667	3	2	0	1.66667
ENSRNOG00000000620	0	0	0	0	0	0	0	0
ENSRNOG00000000621	1	1	4	2	2	2	1	1.66667
ENSRNOG00000000622	70	197	231	166	83	92	92	89
ENSRNOG00000000626	0	0	0	0	1	0	0	0.333333
ENSRNOG00000000630	234	216	231	227	75	49	80	68
ENSRNOG00000000632	3773	3371	3509	3551	9	4	8	7
ENSRNOG00000000633	853	1029	988	956.667	35	69	64	56
ENSRNOG00000000634	465	385	355	401.667	598	455	422	491.667
ENSRNOG00000000635	2574	2292	2168	2344.67	962	1059	1169	1063.33
ENSRNOG00000000636	377	202	245	274.667	9	32	17	19.3333
ENSRNOG00000000638	287	326	296	303	470	663	559	564
ENSRNOG00000000639	212	320	313	281.667	47	60	67	58
ENSRNOG00000000640	16	13	9	12.6667	0	6	0	2
ENSRNOG00000000641	7	17	19	14.3333	12	5	6	7.66667
ENSRNOG00000000645	5880	4640	4464	4994.67	1785	2211	2237	2077.67
ENSRNOG00000000648	2814	2505	2519	2612.67	1744	1865	1942	1850.33
ENSRNOG00000000650	82	85	100	89	32	32	42	35.3333
ENSRNOG00000000651	239	448	416	367.667	701	788	604	697.667
ENSRNOG00000000653	57	82	68	69	0	0	0	0
ENSRNOG00000000655	116	81	63	86.6667	67	86	88	80.3333
ENSRNOG00000000656	1084	1139	1052	1091.67	400	390	462	417.333
ENSRNOG00000000657	1897	1368	1431	1565.33	4087	4335	4441	4287.67
ENSRNOG00000000658	144	245	245	211.333	106	98	70	91.3333
ENSRNOG00000000660	14	7	12	11	9	7	11	9
ENSRNOG00000000661	223	408	405	345.333	294	391	310	331.667
ENSRNOG00000000662	82	94	134	103.333	24	31	14	23
ENSRNOG00000000663	896	1260	1292	1149.33	623	669	584	625.333
ENSRNOG00000000664	288	557	515	453.333	285	313	287	295
ENSRNOG00000000665	2971	2397	2400	2589.33	1169	1335	1350	1284.67
ENSRNOG00000000687	228	242	243	237.667	158	141	156	151.667
ENSRNOG00000000691	274	480	443	399	0	0	4	1.33333
ENSRNOG00000000692	498	518	556	524	163	197	210	190
ENSRNOG00000000693	28	13	34	25	3	12	2	5.66667
ENSRNOG00000000694	12	1	0	4.33333	0	0	0	0
ENSRNOG00000000695	769	915	775	819.667	148	283	263	231.333
ENSRNOG00000000697	2945	3292	3503	3246.67	214	292	149	218.333
ENSRNOG00000000699	37	62	57	52	26	42	32	33.3333
ENSRNOG00000000700	203	358	252	271	32	55	73	53.3333
ENSRNOG00000000701	823	1040	1042	968.333	1124	1252	1122	1166
ENSRNOG00000000702	1634	2171	1994	1933	596	735	594	641.667
ENSRNOG00000000703	171	203	236	203.333	300	293	276	289.667
ENSRNOG00000000704	25	62	46	44.3333	13	26	14	17.6667
ENSRNOG00000000705	2	23	19	14.6667	0	0	0	0
ENSRNOG00000000708	72	99	93	88	15	76	18	36.3333
ENSRNOG00000000711	170	297	271	246	61	103	74	79.3333
ENSRNOG00000000713	2020	1261	1226	1502.33	1221	1190	1181	1197.33
ENSRNOG00000000715	0	0	1	0.333333	1	0	0	0.333333
ENSRNOG00000000716	3	4	1	2.66667	0	0	0	0
ENSRNOG00000000718	8820	4259	4351	5810	3926	4893	4838	4552.33
ENSRNOG00000000720	52	56	75	61	43	51	58	50.6667
ENSRNOG00000000723	67	102	101	90	546	695	626	622.333
ENSRNOG00000000724	0	1	0	0.333333	0	0	0	0
ENSRNOG00000000726	0	0	0	0	0	0	0	0
ENSRNOG00000000728	19	9	19	15.6667	52	62	53	55.6667
ENSRNOG00000000729	295	304	275	291.333	283	258	283	274.667
ENSRNOG00000000730	31	14	12	19	9	12	23	14.6667
ENSRNOG00000000737	0	0	0	0	0	0	0	0
ENSRNOG00000000740	0	0	0	0	0	0	0	0
ENSRNOG00000000741	64	55	46	55	57	54	58	56.3333
ENSRNOG00000000746	0	0	0	0	0	0	0	0
ENSRNOG00000000747	0	0	0	0	0	0	0	0
ENSRNOG00000000748	586	546	555	562.333	665	642	583	630
ENSRNOG00000000749	0	0	0	0	0	0	0	0
ENSRNOG00000000759	0	0	0	0	0	0	0	0
ENSRNOG00000000763	157	184	198	179.667	541	451	555	515.667
ENSRNOG00000000765	0	0	0	0	0	0	0	0
ENSRNOG00000000767	0	0	0	0	0	0	0	0
ENSRNOG00000000768	0	0	0	0	0	1	0	0.333333
ENSRNOG00000000769	0	1	0	0.333333	0	0	0	0
ENSRNOG00000000774	1424	1802	1476	1567.33	470	1079	506	685
ENSRNOG00000000775	395	247	265	302.333	104	100	37	80.3333
ENSRNOG00000000777	91	167	165	141	308	359	272	313
ENSRNOG00000000778	82	43	55	60	57	51	64	57.3333
ENSRNOG00000000779	301	291	325	305.667	121	100	81	100.667
ENSRNOG00000000780	984	1023	1046	1017.67	568	712	508	596
ENSRNOG00000000781	27	45	32	34.6667	5	7	7	6.33333
ENSRNOG00000000782	121	125	76	107.333	5	0	4	3
ENSRNOG00000000783	0	0	0	0	0	0	0	0
ENSRNOG00000000785	529	634	554	572.333	399	430	401	410
ENSRNOG00000000786	243	411	366	340	42	41	46	43
ENSRNOG00000000787	3	10	7	6.66667	24	26	28	26
ENSRNOG00000000790	0	1	0	0.333333	5	0	3	2.66667
ENSRNOG00000000795	226	250	212	229.333	61	79	98	79.3333
ENSRNOG00000000796	14086	8873	9109	10689.3	12128	13814	14103	13348.3
ENSRNOG00000000798	1791	2844	2683	2439.33	1049	1084	845	992.667
ENSRNOG00000000799	3154	3622	3393	3389.67	1267	1252	1282	1267
ENSRNOG00000000800	319	300	236	285	3348	3726	3405	3493
ENSRNOG00000000801	129	193	191	171	52	56	53	53.6667
ENSRNOG00000000802	425	473	497	465	217	229	158	201.333
ENSRNOG00000000803	1986	1951	1927	1954.67	481	601	632	571.333
ENSRNOG00000000804	616	637	687	646.667	461	440	504	468.333
ENSRNOG00000000805	8748	8086	7147	7993.67	428	1072	408	636
ENSRNOG00000000808	2513	1432	1586	1843.67	810	853	892	851.667
ENSRNOG00000000809	593	938	911	814	88	88	74	83.3333
ENSRNOG00000000811	5	3	2	3.33333	2	18	9	9.66667
ENSRNOG00000000812	207	306	268	260.333	437	447	418	434
ENSRNOG00000000814	867	229	576	557.333	54	77	10	47
ENSRNOG00000000815	54	58	77	63	2450	2342	2515	2435.67
ENSRNOG00000000816	600	715	688	667.667	55	99	93	82.3333
ENSRNOG00000000818	507	588	548	547.667	59	84	101	81.3333
ENSRNOG00000000819	0	1	3	1.33333	0	0	0	0
ENSRNOG00000000821	43112	45514	49371	45999	4832	4882	4774	4829.33
ENSRNOG00000000823	4492	2982	3098	3524	4131	4756	4863	4583.33
ENSRNOG00000000824	1916	2131	1814	1953.67	3616	4071	3943	3876.67
ENSRNOG00000000825	5	7	8	6.66667	3	0	2	1.66667
ENSRNOG00000000826	1084	1600	1682	1455.33	632	816	670	706
ENSRNOG00000000827	130	200	175	168.333	61	91	73	75
ENSRNOG00000000830	5135	8634	8006	7258.33	1422	1505	1550	1492.33
ENSRNOG00000000831	409	484	458	450.333	118	120	114	117.333
ENSRNOG00000000833	502	890	862	751.333	150	179	127	152
ENSRNOG00000000836	4	10	6	6.66667	1	7	1	3
ENSRNOG00000000837	1	5	4	3.33333	4	1	3	2.66667
ENSRNOG00000000838	3	0	0	1	0	0	0	0
ENSRNOG00000000839	135	297	269	233.667	88	77	52	72.3333
ENSRNOG00000000840	30	31	32	31	24	59	13	32
ENSRNOG00000000841	7728	8683	8743	8384.67	1976	1975	1645	1865.33
ENSRNOG00000000842	1977	2508	2771	2418.67	296	356	293	315
ENSRNOG00000000843	9	7	11	9	0	8	7	5
ENSRNOG00000000844	1	2	2	1.66667	0	0	0	0
ENSRNOG00000000845	389	671	721	593.667	332	351	268	317
ENSRNOG00000000846	0	0	0	0	0	0	0	0
ENSRNOG00000000847	1797	2015	2082	1964.67	1242	1410	1164	1272
ENSRNOG00000000848	279	391	381	350.333	200	204	176	193.333
ENSRNOG00000000850	25	28	24	25.6667	8	13	10	10.3333
ENSRNOG00000000851	5739	8239	7678	7218.67	2216	2504	2167	2295.67
ENSRNOG00000000852	13050	20927	18538	17505	3958	4945	3952	4285
ENSRNOG00000000853	254	242	186	227.333	85	112	87	94.6667
ENSRNOG00000000854	1	5	4	3.33333	0	0	1	0.333333
ENSRNOG00000000855	8	15	6	9.66667	1	3	0	1.33333
ENSRNOG00000000857	36	51	41	42.6667	0	0	0	0
ENSRNOG00000000858	15	21	28	21.3333	0	3	0	1
ENSRNOG00000000859	16	4	11	10.3333	1	2	21	8
ENSRNOG00000000860	19	12	18	16.3333	0	0	1	0.333333
ENSRNOG00000000861	469	926	879	758	120	117	139	125.333
ENSRNOG00000000866	3485	2395	2745	2875	583	692	617	630.667
ENSRNOG00000000867	2166	3372	3378	2972	626	595	579	600
ENSRNOG00000000868	2	1	0	1	1	0	0	0.333333
ENSRNOG00000000869	57	72	79	69.3333	28	37	19	28
ENSRNOG00000000871	0	0	0	0	0	0	0	0
ENSRNOG00000000872	2	3	5	3.33333	3	0	1	1.33333
ENSRNOG00000000873	0	0	0	0	1	0	0	0.333333
ENSRNOG00000000875	5702	4962	5178	5280.67	1600	1803	1482	1628.33
ENSRNOG00000000878	531	697	636	621.333	599	531	577	569
ENSRNOG00000000879	625	619	645	629.667	854	953	943	916.667
ENSRNOG00000000881	173	133	190	165.333	134	180	148	154
ENSRNOG00000000885	370	466	557	464.333	20	20	11	17
ENSRNOG00000000886	4	0	1	1.66667	0	0	0	0
ENSRNOG00000000887	791	649	735	725	428	505	530	487.667
ENSRNOG00000000888	1359	1386	1376	1373.67	1672	1545	1470	1562.33
ENSRNOG00000000889	2	7	3	4	0	0	3	1
ENSRNOG00000000891	20	5	13	12.6667	15	18	9	14
ENSRNOG00000000893	1457	1865	1779	1700.33	2237	2697	2552	2495.33
ENSRNOG00000000894	207	196	158	187	37	74	21	44
ENSRNOG00000000895	602	534	555	563.667	620	719	718	685.667
ENSRNOG00000000896	0	6	1	2.33333	4	1	1	2
ENSRNOG00000000897	0	0	2	0.666667	3	2	0	1.66667
ENSRNOG00000000899	309	452	435	398.667	75	110	117	100.667
ENSRNOG00000000900	504	741	626	623.667	327	318	264	303
ENSRNOG00000000901	629	694	693	672	454	523	478	485
ENSRNOG00000000902	6720	5202	5506	5809.33	9441	9957	10105	9834.33
ENSRNOG00000000903	260	437	481	392.667	181	209	171	187
ENSRNOG00000000904	0	2	7	3	0	0	0	0
ENSRNOG00000000905	326	346	284	318.667	47	75	28	50
ENSRNOG00000000906	141	136	138	138.333	1	2	13	5.33333
ENSRNOG00000000907	39	34	48	40.3333	12	23	11	15.3333
ENSRNOG00000000909	1575	1566	1590	1577	841	834	863	846
ENSRNOG00000000913	556	835	778	723	300	333	303	312
ENSRNOG00000000916	565	643	595	601	169	215	158	180.667
ENSRNOG00000000917	38	126	154	106	15	25	40	26.6667
ENSRNOG00000000918	592	565	702	619.667	203	277	217	232.333
ENSRNOG00000000920	22	27	33	27.3333	22	23	7	17.3333
ENSRNOG00000000921	2504	2237	2125	2288.67	3734	4371	3727	3944
ENSRNOG00000000922	813	1123	1114	1016.67	1164	1283	1225	1224
ENSRNOG00000000923	1947	1837	2057	1947	632	740	811	727.667
ENSRNOG00000000924	7938	7257	6624	7273	226	281	285	264
ENSRNOG00000000925	381	257	307	315	357	294	258	303
ENSRNOG00000000926	862	715	751	776	762	837	754	784.333
ENSRNOG00000000929	164	156	177	165.667	81	128	105	104.667
ENSRNOG00000000931	1021	1291	1277	1196.33	340	287	286	304.333
ENSRNOG00000000934	0	1	0	0.333333	0	0	0	0
ENSRNOG00000000936	349	412	416	392.333	139	147	106	130.667
ENSRNOG00000000937	128	125	131	128	213	278	230	240.333
ENSRNOG00000000938	9434	8359	9036	8943	2425	2520	2604	2516.33
ENSRNOG00000000939	1996	1812	1703	1837	1386	1554	1285	1408.33
ENSRNOG00000000940	955	1420	1122	1165.67	88	133	93	104.667
ENSRNOG00000000942	798	759	705	754	433	487	536	485.333
ENSRNOG00000000943	110	112	88	103.333	130	141	198	156.333
ENSRNOG00000000946	0	0	1	0.333333	0	0	0	0
ENSRNOG00000000947	0	4	0	1.33333	0	0	0	0
ENSRNOG00000000949	17	3	8	9.33333	930	705	1209	948
ENSRNOG00000000952	0	1	0	0.333333	0	1	0	0.333333
ENSRNOG00000000954	2440	2112	1939	2163.67	1440	1518	1549	1502.33
ENSRNOG00000000955	241	406	387	344.667	100	82	103	95
ENSRNOG00000000956	27	29	19	25	1	9	5	5
ENSRNOG00000000957	88	55	54	65.6667	21	23	54	32.6667
ENSRNOG00000000958	13	25	32	23.3333	9	12	16	12.3333
ENSRNOG00000000961	5	8	13	8.66667	1	1	0	0.666667
ENSRNOG00000000962	831	1009	987	942.333	490	564	558	537.333
ENSRNOG00000000963	4098	7480	6688	6088.67	123	130	123	125.333
ENSRNOG00000000964	296	189	212	232.333	172	159	190	173.667
ENSRNOG00000000967	627	729	831	729	242	241	243	242
ENSRNOG00000000968	782	679	670	710.333	2003	2170	1899	2024
ENSRNOG00000000969	0	0	0	0	0	0	0	0
ENSRNOG00000000973	2	5	0	2.33333	0	0	0	0
ENSRNOG00000000974	442	1027	1057	842	232	246	242	240
ENSRNOG00000000975	639	913	986	846	695	805	674	724.667
ENSRNOG00000000977	850	1521	1455	1275.33	538	584	510	544
ENSRNOG00000000978	0	0	0	0	0	0	0	0
ENSRNOG00000000979	527	366	407	433.333	175	293	212	226.667
ENSRNOG00000000981	619	1008	951	859.333	369	567	416	450.667
ENSRNOG00000000982	1307	1354	1340	1333.67	503	599	496	532.667
ENSRNOG00000000983	177	196	151	174.667	109	149	138	132
ENSRNOG00000000985	75	101	101	92.3333	18	40	15	24.3333
ENSRNOG00000000986	467	798	709	658	129	137	117	127.667
ENSRNOG00000000987	488	595	559	547.333	228	258	263	249.667
ENSRNOG00000000988	962	1448	1444	1284.67	502	487	398	462.333
ENSRNOG00000000989	1053	830	856	913	529	556	505	530
ENSRNOG00000000990	3263	3423	3324	3336.67	1350	1527	1276	1384.33
ENSRNOG00000000991	1119	1536	1347	1334	593	611	627	610.333
ENSRNOG00000000993	60	93	87	80	88	123	82	97.6667
ENSRNOG00000000994	686	841	859	795.333	647	692	606	648.333
ENSRNOG00000000996	1232	1561	1570	1454.33	863	850	791	834.667
ENSRNOG00000000999	1190	1493	1402	1361.67	478	483	569	510
ENSRNOG00000001001	2	1	1	1.33333	0	0	1	0.333333
ENSRNOG00000001002	1199	2141	1825	1721.67	14	31	26	23.6667
ENSRNOG00000001003	817	1144	1168	1043	653	727	687	689
ENSRNOG00000001004	3131	5742	5197	4690	2750	3321	3041	3037.33
ENSRNOG00000001005	3	0	0	1	1	0	0	0.333333
ENSRNOG00000001006	51	58	68	59	6	8	4	6
ENSRNOG00000001007	1667	1469	1499	1545	2406	2508	2373	2429
ENSRNOG00000001009	1252	1270	1251	1257.67	749	963	801	837.667
ENSRNOG00000001010	808	1097	1037	980.667	433	514	453	466.667
ENSRNOG00000001011	14	30	31	25	40	42	36	39.3333
ENSRNOG00000001017	0	0	0	0	0	0	0	0
ENSRNOG00000001019	2640	3866	3679	3395	2012	2194	2038	2081.33
ENSRNOG00000001023	0	0	0	0	0	0	0	0
ENSRNOG00000001024	0	0	1	0.333333	0	2	1	1
ENSRNOG00000001025	995	793	891	893	691	645	654	663.333
ENSRNOG00000001027	0	0	0	0	0	0	0	0
ENSRNOG00000001030	0	0	0	0	0	0	0	0
ENSRNOG00000001031	0	1	0	0.333333	0	0	0	0
ENSRNOG00000001032	1511	1169	1140	1273.33	959	932	1145	1012
ENSRNOG00000001033	0	0	0	0	0	0	0	0
ENSRNOG00000001034	497	892	796	728.333	210	223	196	209.667
ENSRNOG00000001035	707	561	615	627.667	148	199	175	174
ENSRNOG00000001036	4524	5562	5335	5140.33	4132	3848	4119	4033
ENSRNOG00000001037	0	0	0	0	0	0	0	0
ENSRNOG00000001039	993	957	986	978.667	424	487	456	455.667
ENSRNOG00000001040	743	742	731	738.667	346	414	303	354.333
ENSRNOG00000001041	0	0	0	0	0	0	0	0
ENSRNOG00000001043	322	308	314	314.667	279	237	196	237.333
ENSRNOG00000001044	618	912	861	797	428	390	408	408.667
ENSRNOG00000001047	384	517	497	466	299	286	272	285.667
ENSRNOG00000001048	11	11	7	9.66667	1	10	0	3.66667
ENSRNOG00000001049	0	0	0	0	0	0	0	0
ENSRNOG00000001050	1471	1506	1508	1495	1212	1396	1384	1330.67
ENSRNOG00000001052	0	0	0	0	0	0	0	0
ENSRNOG00000001053	11401	7817	7689	8969	9984	11405	11152	10847
ENSRNOG00000001055	381	820	829	676.667	369	410	328	369
ENSRNOG00000001056	244	379	443	355.333	139	156	96	130.333
ENSRNOG00000001057	1916	3511	3378	2935	43	90	71	68
ENSRNOG00000001058	1192	1252	1211	1218.33	864	937	859	886.667
ENSRNOG00000001059	1457	1428	1423	1436	340	421	360	373.667
ENSRNOG00000001060	741	759	861	787	352	396	287	345
ENSRNOG00000001061	692	945	946	861	1262	1197	1144	1201
ENSRNOG00000001062	251	272	252	258.333	29	47	40	38.6667
ENSRNOG00000001064	3051	2327	2162	2513.33	1359	1442	1491	1430.67
ENSRNOG00000001065	958	1167	1132	1085.67	339	418	404	387
ENSRNOG00000001066	9	6	9	8	0	2	0	0.666667
ENSRNOG00000001068	3083	2880	3198	3053.67	1696	1913	1913	1840.67
ENSRNOG00000001069	3809	2531	2526	2955.33	1466	1571	1551	1529.33
ENSRNOG00000001070	3247	2940	3105	3097.33	542	586	502	543.333
ENSRNOG00000001071	46	91	103	80	72	51	60	61
ENSRNOG00000001072	3321	3120	2915	3118.67	3785	3943	4151	3959.67
ENSRNOG00000001073	294	230	218	247.333	185	205	217	202.333
ENSRNOG00000001074	484	409	424	439	104	99	101	101.333
ENSRNOG00000001079	404	682	596	560.667	642	731	673	682
ENSRNOG00000001080	456	623	653	577.333	313	365	272	316.667
ENSRNOG00000001081	162	219	223	201.333	235	236	215	228.667
ENSRNOG00000001082	39	40	64	47.6667	526	613	583	574
ENSRNOG00000001083	823	1291	1229	1114.33	355	477	367	399.667
ENSRNOG00000001086	1075	1389	1617	1360.33	524	722	589	611.667
ENSRNOG00000001088	736	687	731	718	86	91	85	87.3333
ENSRNOG00000001089	475	770	752	665.667	388	382	340	370
ENSRNOG00000001090	742	814	726	760.667	1061	979	1050	1030
ENSRNOG00000001091	168	208	235	203.667	232	266	211	236.333
ENSRNOG00000001092	3061	3610	2990	3220.33	76592	89539	86796	84309
ENSRNOG00000001094	610	907	939	818.667	207	222	231	220
ENSRNOG00000001095	0	0	0	0	0	0	0	0
ENSRNOG00000001098	7425	5716	5676	6272.33	1922	2238	2120	2093.33
ENSRNOG00000001099	190	176	209	191.667	78	84	73	78.3333
ENSRNOG00000001101	894	879	713	828.667	459	419	523	467
ENSRNOG00000001103	566	920	817	767.667	133	149	140	140.667
ENSRNOG00000001104	213	473	369	351.667	69	67	57	64.3333
ENSRNOG00000001106	842	801	782	808.333	424	516	496	478.667
ENSRNOG00000001107	145	236	241	207.333	158	174	176	169.333
ENSRNOG00000001108	2280	1808	1901	1996.33	1361	1501	1526	1462.67
ENSRNOG00000001110	48	68	54	56.6667	60	67	45	57.3333
ENSRNOG00000001111	856	616	614	695.333	86	156	126	122.667
ENSRNOG00000001113	11	3	20	11.3333	46	82	17	48.3333
ENSRNOG00000001114	765	824	864	817.667	434	378	454	422
ENSRNOG00000001115	330	271	331	310.667	3434	3610	3060	3368
ENSRNOG00000001117	0	2	2	1.33333	0	1	0	0.333333
ENSRNOG00000001120	2856	2684	2546	2695.33	1060	1084	1194	1112.67
ENSRNOG00000001123	397	557	533	495.667	257	190	202	216.333
ENSRNOG00000001124	444	559	509	504	294	310	339	314.333
ENSRNOG00000001125	1	1	1	1	0	0	0	0
ENSRNOG00000001126	836	1295	1340	1157	297	358	311	322
ENSRNOG00000001128	13	13	11	12.3333	3	6	8	5.66667
ENSRNOG00000001129	2259	2629	2809	2565.67	964	1017	916	965.667
ENSRNOG00000001130	9	0	6	5	0	18	4	7.33333
ENSRNOG00000001134	718	722	715	718.333	94	134	134	120.667
ENSRNOG00000001135	916	1238	1283	1145.67	795	909	671	791.667
ENSRNOG00000001136	5779	8928	8514	7740.33	4894	5391	5058	5114.33
ENSRNOG00000001138	170	167	196	177.667	391	463	379	411
ENSRNOG00000001139	799	861	835	831.667	400	374	383	385.667
ENSRNOG00000001141	43	18	39	33.3333	0	0	0	0
ENSRNOG00000001142	1038	1453	1452	1314.33	282	342	368	330.667
ENSRNOG00000001143	772	842	913	842.333	17	24	31	24
ENSRNOG00000001145	798	1185	1227	1070	375	439	312	375.333
ENSRNOG00000001148	8172	12816	13313	11433.7	2226	2579	2305	2370
ENSRNOG00000001149	2562	3116	2756	2811.33	1187	1438	1281	1302
ENSRNOG00000001150	0	0	0	0	0	0	0	0
ENSRNOG00000001151	50	51	56	52.3333	49	64	41	51.3333
ENSRNOG00000001152	224	652	423	433	0	19	12	10.3333
ENSRNOG00000001153	5	8	11	8	17	18	9	14.6667
ENSRNOG00000001156	1525	1965	2126	1872	432	428	422	427.333
ENSRNOG00000001157	15	13	15	14.3333	1	0	0	0.333333
ENSRNOG00000001158	1422	1748	1619	1596.33	1218	1429	1273	1306.67
ENSRNOG00000001159	1	12	19	10.6667	3	0	12	5
ENSRNOG00000001160	816	783	835	811.333	566	461	493	506.667
ENSRNOG00000001161	1000	1179	1044	1074.33	715	740	779	744.667
ENSRNOG00000001162	0	5	2	2.33333	0	0	0	0
ENSRNOG00000001163	2806	3214	2786	2935.33	986	1085	920	997
ENSRNOG00000001164	0	0	0	0	0	0	0	0
ENSRNOG00000001165	0	0	2	0.666667	0	0	0	0
ENSRNOG00000001166	188	423	599	403.333	52	83	62	65.6667
ENSRNOG00000001167	4	7	3	4.66667	17	35	25	25.6667
ENSRNOG00000001168	2136	2052	2086	2091.33	1572	1752	1575	1633
ENSRNOG00000001169	155	214	207	192	268	330	256	284.667
ENSRNOG00000001170	4278	5723	5635	5212	5911	5848	5575	5778
ENSRNOG00000001171	426	704	607	579	403	341	341	361.667
ENSRNOG00000001172	8471	11275	10439	10061.7	4447	5069	4992	4836
ENSRNOG00000001173	20	23	43	28.6667	140	109	114	121
ENSRNOG00000001174	300	318	322	313.333	588	732	627	649
ENSRNOG00000001175	5508	6952	6769	6409.67	4720	5692	5451	5287.67
ENSRNOG00000001177	279	584	587	483.333	599	705	540	614.667
ENSRNOG00000001178	999	1226	1215	1146.67	423	462	410	431.667
ENSRNOG00000001181	172	285	321	259.333	87	95	84	88.6667
ENSRNOG00000001182	783	921	883	862.333	928	1059	887	958
ENSRNOG00000001183	0	0	0	0	0	0	0	0
ENSRNOG00000001184	183	226	201	203.333	49	57	69	58.3333
ENSRNOG00000001185	518	581	601	566.667	294	315	267	292
ENSRNOG00000001187	24	45	70	46.3333	39	41	46	42
ENSRNOG00000001189	476	548	584	536	162	196	183	180.333
ENSRNOG00000001190	1045	1223	1093	1120.33	578	727	543	616
ENSRNOG00000001191	949	1349	1429	1242.33	395	405	240	346.667
ENSRNOG00000001192	848	952	1004	934.667	542	703	552	599
ENSRNOG00000001193	22	22	37	27	43	13	23	26.3333
ENSRNOG00000001194	1067	1057	1020	1048	613	744	641	666
ENSRNOG00000001195	376	700	670	582	2991	3242	2829	3020.67
ENSRNOG00000001197	32	59	88	59.6667	59	85	69	71
ENSRNOG00000001198	82	222	188	164	156	204	124	161.333
ENSRNOG00000001199	457	652	537	548.667	380	404	401	395
ENSRNOG00000001201	1460	1537	1454	1483.67	1356	1420	1575	1450.33
ENSRNOG00000001203	1257	1425	1344	1342	367	351	326	348
ENSRNOG00000001204	2408	2724	2579	2570.33	543	599	489	543.667
ENSRNOG00000001205	2283	2123	2217	2207.67	7724	9763	8292	8593
ENSRNOG00000001210	598	753	782	711	208	317	232	252.333
ENSRNOG00000001211	813	1238	1351	1134	1126	1263	1085	1158
ENSRNOG00000001212	50	74	58	60.6667	1	4	0	1.66667
ENSRNOG00000001213	2	7	2	3.66667	0	0	0	0
ENSRNOG00000001214	6430	11429	11368	9742.33	2823	2757	2221	2600.33
ENSRNOG00000001215	574	971	1011	852	459	568	426	484.333
ENSRNOG00000001216	31	47	57	45	28	49	43	40
ENSRNOG00000001217	52	99	127	92.6667	0	0	0	0
ENSRNOG00000001218	0	0	0	0	0	0	0	0
ENSRNOG00000001219	12	5	5	7.33333	0	2	0	0.666667
ENSRNOG00000001220	0	0	0	0	0	0	0	0
ENSRNOG00000001222	460	602	618	560	171	197	171	179.667
ENSRNOG00000001223	4484	5400	5743	5209	7117	7210	6869	7065.33
ENSRNOG00000001224	21	61	42	41.3333	43	98	67	69.3333
ENSRNOG00000001225	423	736	670	609.667	176	236	184	198.667
ENSRNOG00000001226	122	275	241	212.667	55	97	57	69.6667
ENSRNOG00000001227	994	1177	1107	1092.67	2084	2322	2322	2242.67
ENSRNOG00000001228	2134	3200	2989	2774.33	1808	1975	1865	1882.67
ENSRNOG00000001229	4862	9277	7317	7152	41	67	49	52.3333
ENSRNOG00000001232	840	1326	1375	1180.33	2173	2635	2147	2318.33
ENSRNOG00000001235	1307	2393	2504	2068	602	681	600	627.667
ENSRNOG00000001236	257	413	394	354.667	112	122	111	115
ENSRNOG00000001237	2645	4191	4083	3639.67	930	973	900	934.333
ENSRNOG00000001238	3316	2306	2321	2647.67	1632	1840	1479	1650.33
ENSRNOG00000001239	836	1144	1107	1029	621	629	646	632
ENSRNOG00000001241	625	916	720	753.667	271	348	280	299.667
ENSRNOG00000001242	740	1165	1098	1001	1011	1120	1232	1121
ENSRNOG00000001243	1014	937	870	940.333	495	491	428	471.333
ENSRNOG00000001245	758	1090	1045	964.333	1329	1238	1250	1272.33
ENSRNOG00000001247	1509	1252	1270	1343.67	2122	2012	2027	2053.67
ENSRNOG00000001249	1369	2690	2001	2020	39	71	33	47.6667
ENSRNOG00000001250	626	1015	1086	909	438	521	370	443
ENSRNOG00000001251	269	488	325	360.667	0	1	1	0.666667
ENSRNOG00000001252	143	314	284	247	49	63	69	60.3333
ENSRNOG00000001253	4880	5836	5720	5478.67	2215	2327	2214	2252
ENSRNOG00000001254	2607	5786	4322	4238.33	530	430	406	455.333
ENSRNOG00000001255	421	548	535	501.333	131	156	109	132
ENSRNOG00000001256	2781	3249	2901	2977	2728	2932	2698	2786
ENSRNOG00000001258	328	442	366	378.667	194	190	200	194.667
ENSRNOG00000001259	1067	1715	1678	1486.67	852	919	998	923
ENSRNOG00000001260	261	282	258	267	39	58	15	37.3333
ENSRNOG00000001261	26	66	51	47.6667	13	3	15	10.3333
ENSRNOG00000001262	0	0	0	0	0	0	0	0
ENSRNOG00000001265	676	1021	1015	904	174	175	138	162.333
ENSRNOG00000001267	692	824	761	759	399	412	429	413.333
ENSRNOG00000001269	8329	7178	7080	7529	4604	5018	5413	5011.67
ENSRNOG00000001270	189	201	195	195	120	174	181	158.333
ENSRNOG00000001271	385	400	345	376.667	19	29	17	21.6667
ENSRNOG00000001272	2160	2528	2310	2332.67	1254	1315	1184	1251
ENSRNOG00000001273	643	852	1040	845	246	272	253	257
ENSRNOG00000001274	1435	1141	1205	1260.33	1815	1993	2070	1959.33
ENSRNOG00000001275	69	102	80	83.6667	191	179	123	164.333
ENSRNOG00000001276	1548	1736	1651	1645	916	948	883	915.667
ENSRNOG00000001277	464	610	597	557	356	387	416	386.333
ENSRNOG00000001278	399	447	465	437	339	364	330	344.333
ENSRNOG00000001283	886	1248	1255	1129.67	365	442	363	390
ENSRNOG00000001284	16	21	16	17.6667	0	0	0	0
ENSRNOG00000001285	15300	14355	13765	14473.3	18062	18925	18611	18532.7
ENSRNOG00000001287	52	73	76	67	56	49	54	53
ENSRNOG00000001288	334	441	503	426	897	1023	1047	989
ENSRNOG00000001289	654	956	1014	874.667	501	612	462	525
ENSRNOG00000001290	590	705	687	660.667	410	356	367	377.667
ENSRNOG00000001291	10	19	18	15.6667	18	18	13	16.3333
ENSRNOG00000001293	645	856	924	808.333	265	285	299	283
ENSRNOG00000001294	2507	2237	1958	2234	1124	1158	1203	1161.67
ENSRNOG00000001295	1	7	9	5.66667	283	897	164	448
ENSRNOG00000001296	13	6	9	9.33333	25	19	10	18
ENSRNOG00000001297	684	966	950	866.667	274	345	236	285
ENSRNOG00000001298	1	0	2	1	0	0	2	0.666667
ENSRNOG00000001299	987	1372	1238	1199	1058	1116	1035	1069.67
ENSRNOG00000001300	124	176	189	163	71	74	55	66.6667
ENSRNOG00000001302	373	475	442	430	8	15	8	10.3333
ENSRNOG00000001303	2828	3134	2851	2937.67	1010	1072	1190	1090.67
ENSRNOG00000001304	1634	2099	2034	1922.33	340	497	451	429.333
ENSRNOG00000001309	117	167	194	159.333	39	45	54	46
ENSRNOG00000001311	335	471	484	430	222	170	161	184.333
ENSRNOG00000001312	385	585	542	504	293	347	245	295
ENSRNOG00000001313	212	248	255	238.333	90	136	95	107
ENSRNOG00000001314	146	228	250	208	64	109	66	79.6667
ENSRNOG00000001315	161	153	176	163.333	67	101	85	84.3333
ENSRNOG00000001316	6757	7920	8753	7810	3344	3325	3286	3318.33
ENSRNOG00000001317	2169	1205	1454	1609.33	1139	1197	1100	1145.33
ENSRNOG00000001318	4	9	2	5	3	2	0	1.66667
ENSRNOG00000001323	632	501	589	574	170	135	188	164.333
ENSRNOG00000001324	0	6	9	5	2	0	0	0.666667
ENSRNOG00000001325	40	108	65	71	9	9	2	6.66667
ENSRNOG00000001327	0	0	0	0	0	0	0	0
ENSRNOG00000001329	0	1	0	0.333333	0	2	0	0.666667
ENSRNOG00000001331	1116	1011	1012	1046.33	637	638	686	653.667
ENSRNOG00000001333	0	0	0	0	0	0	0	0
ENSRNOG00000001335	1925	1660	1684	1756.33	698	712	844	751.333
ENSRNOG00000001336	242	559	565	455.333	427	455	362	414.667
ENSRNOG00000001337	725	1027	1026	926	303	338	368	336.333
ENSRNOG00000001338	11	26	32	23	13	6	1	6.66667
ENSRNOG00000001339	445	583	511	513	240	297	188	241.667
ENSRNOG00000001341	211	190	201	200.667	66	83	78	75.6667
ENSRNOG00000001342	3312	3998	3620	3643.33	958	1023	911	964
ENSRNOG00000001343	200	185	240	208.333	24	37	21	27.3333
ENSRNOG00000001344	4200	7250	7224	6224.67	8764	9226	7697	8562.33
ENSRNOG00000001345	1052	1110	1003	1055	759	822	829	803.333
ENSRNOG00000001346	2594	2746	2569	2636.33	1804	1796	1603	1734.33
ENSRNOG00000001347	66	65	66	65.6667	77	71	105	84.3333
ENSRNOG00000001348	1643	2221	2162	2008.67	1890	1800	1779	1823
ENSRNOG00000001349	2791	2446	2727	2654.67	179	234	209	207.333
ENSRNOG00000001350	853	687	704	748	259	258	333	283.333
ENSRNOG00000001351	1335	1781	1629	1581.67	469	431	379	426.333
ENSRNOG00000001352	493	740	644	625.667	160	160	186	168.667
ENSRNOG00000001353	672	593	578	614.333	467	547	499	504.333
ENSRNOG00000001355	3122	4407	4464	3997.67	2447	2720	2508	2558.33
ENSRNOG00000001357	110	208	214	177.333	99	85	104	96
ENSRNOG00000001360	0	3	2	1.66667	3	3	5	3.66667
ENSRNOG00000001367	740	449	558	582.333	35	23	33	30.3333
ENSRNOG00000001368	0	0	2	0.666667	8	22	0	10
ENSRNOG00000001369	3	9	2	4.66667	58	54	49	53.6667
ENSRNOG00000001370	4	2	1	2.33333	0	2	7	3
ENSRNOG00000001372	4	11	4	6.33333	60	53	53	55.3333
ENSRNOG00000001374	6	6	3	5	3	2	1	2
ENSRNOG00000001375	136	174	180	163.333	257	260	170	229
ENSRNOG00000001376	306	547	575	476	355	451	390	398.667
ENSRNOG00000001377	1035	1657	1724	1472	400	451	403	418
ENSRNOG00000001378	901	1246	1251	1132.67	496	481	434	470.333
ENSRNOG00000001379	0	0	3	1	3	2	0	1.66667
ENSRNOG00000001380	1505	2159	1942	1868.67	1623	1864	1698	1728.33
ENSRNOG00000001383	159	245	228	210.667	38	47	44	43
ENSRNOG00000001385	1401	2507	2323	2077	2688	2951	2483	2707.33
ENSRNOG00000001387	929	1155	1164	1082.67	384	416	382	394
ENSRNOG00000001388	8	15	13	12	22	36	29	29
ENSRNOG00000001389	3	10	7	6.66667	5	5	3	4.33333
ENSRNOG00000001391	49	95	101	81.6667	49	54	35	46
ENSRNOG00000001392	249	550	470	423	0	1	1	0.666667
ENSRNOG00000001396	631	875	910	805.333	314	275	256	281.667
ENSRNOG00000001397	567	610	616	597.667	119	133	97	116.333
ENSRNOG00000001399	0	0	0	0	0	0	0	0
ENSRNOG00000001402	628	1169	952	916.333	373	477	342	397.333
ENSRNOG00000001404	407	391	399	399	887	1002	1097	995.333
ENSRNOG00000001407	19	35	27	27	0	0	0	0
ENSRNOG00000001408	18	4	27	16.3333	1	7	0	2.66667
ENSRNOG00000001409	4646	7835	8419	6966.67	1545	1769	1293	1535.67
ENSRNOG00000001410	713	847	795	785	280	349	219	282.667
ENSRNOG00000001412	1	3	1	1.66667	6	3	1	3.33333
ENSRNOG00000001414	34	50	44	42.6667	7	26	7	13.3333
ENSRNOG00000001415	990	1068	1026	1028	188	177	150	171.667
ENSRNOG00000001416	5	7	7	6.33333	16	131	11	52.6667
ENSRNOG00000001417	1604	2333	2259	2065.33	1762	1744	1563	1689.67
ENSRNOG00000001418	335	470	397	400.667	217	259	179	218.333
ENSRNOG00000001419	30	50	52	44	7	23	15	15
ENSRNOG00000001420	1578	2162	2077	1939	1198	1285	1142	1208.33
ENSRNOG00000001422	463	1039	857	786.333	0	0	1	0.333333
ENSRNOG00000001424	3184	3472	3160	3272	2270	2301	1934	2168.33
ENSRNOG00000001425	61	103	138	100.667	1	21	3	8.33333
ENSRNOG00000001426	373	305	339	339	142	146	152	146.667
ENSRNOG00000001427	151	316	289	252	140	182	149	157
ENSRNOG00000001428	187	248	252	229	67	69	51	62.3333
ENSRNOG00000001429	596	1086	1083	921.667	172	210	147	176.333
ENSRNOG00000001430	708	721	860	763	446	564	389	466.333
ENSRNOG00000001431	473	787	665	641.667	20	17	9	15.3333
ENSRNOG00000001432	317	521	535	457.667	122	135	92	116.333
ENSRNOG00000001434	0	1	1	0.666667	0	0	0	0
ENSRNOG00000001435	55	136	149	113.333	36	47	60	47.6667
ENSRNOG00000001436	3801	3569	3890	3753.33	2408	2996	2411	2605
ENSRNOG00000001439	8	12	12	10.6667	0	2	0	0.666667
ENSRNOG00000001440	3674	4789	5028	4497	3864	4105	3651	3873.33
ENSRNOG00000001441	485	692	668	615	244	253	254	250.333
ENSRNOG00000001442	1192	1807	1791	1596.67	1064	1240	1037	1113.67
ENSRNOG00000001443	967	1754	1739	1486.67	414	497	428	446.333
ENSRNOG00000001444	0	0	0	0	0	0	0	0
ENSRNOG00000001445	0	1	0	0.333333	1	3	0	1.33333
ENSRNOG00000001448	2729	3090	2875	2898	457	541	481	493
ENSRNOG00000001449	3230	4431	4021	3894	890	1072	1039	1000.33
ENSRNOG00000001450	212	356	336	301.333	80	100	90	90
ENSRNOG00000001451	0	0	0	0	0	0	0	0
ENSRNOG00000001452	119	101	109	109.667	182	175	149	168.667
ENSRNOG00000001453	4710	4523	4392	4541.67	2099	2120	1940	2053
ENSRNOG00000001454	8437	10395	10434	9755.33	4098	4728	3900	4242
ENSRNOG00000001455	1836	2128	1919	1961	1371	1562	1345	1426
ENSRNOG00000001456	8885	6752	6685	7440.67	3084	3296	3705	3361.67
ENSRNOG00000001457	796	951	924	890.333	275	278	253	268.667
ENSRNOG00000001460	596	752	757	701.667	354	379	350	361
ENSRNOG00000001465	1884	1945	2060	1963	2831	3020	3518	3123
ENSRNOG00000001466	0	0	0	0	0	0	0	0
ENSRNOG00000001469	329	608	517	484.667	22	50	29	33.6667
ENSRNOG00000001470	875	1247	1240	1120.67	255	242	205	234
ENSRNOG00000001474	0	3	5	2.66667	0	0	0	0
ENSRNOG00000001475	39	62	45	48.6667	54	33	44	43.6667
ENSRNOG00000001476	15	30	40	28.3333	14	24	14	17.3333
ENSRNOG00000001477	198	251	259	236	51	87	79	72.3333
ENSRNOG00000001478	2191	2385	2266	2280.67	1419	1638	1666	1574.33
ENSRNOG00000001479	13803	14423	13803	14009.7	7636	8347	7919	7967.33
ENSRNOG00000001480	97	87	74	86	70	79	99	82.6667
ENSRNOG00000001482	391	501	431	441	225	193	154	190.667
ENSRNOG00000001483	424	514	538	492	261	298	303	287.333
ENSRNOG00000001484	139	238	242	206.333	101	143	116	120
ENSRNOG00000001487	1674	1754	1749	1725.67	1182	1494	1347	1341
ENSRNOG00000001488	3019	3500	3501	3340	4947	4961	4873	4927
ENSRNOG00000001489	806	644	641	697	507	461	560	509.333
ENSRNOG00000001490	569	502	502	524.333	347	395	324	355.333
ENSRNOG00000001492	21	44	53	39.3333	15	7	5	9
ENSRNOG00000001493	269	435	403	369	241	263	249	251
ENSRNOG00000001494	995	1529	1614	1379.33	1080	1178	1018	1092
ENSRNOG00000001499	5	6	2	4.33333	6	0	0	2
ENSRNOG00000001500	350	480	492	440.667	298	304	189	263.667
ENSRNOG00000001501	987	1460	1602	1349.67	154	130	96	126.667
ENSRNOG00000001503	1475	1998	1630	1701	1370	1350	1306	1342
ENSRNOG00000001506	180	114	186	160	6	46	17	23
ENSRNOG00000001510	142	111	124	125.667	12	28	21	20.3333
ENSRNOG00000001511	0	2	0	0.666667	1	0	0	0.333333
ENSRNOG00000001512	0	0	1	0.333333	2	0	3	1.66667
ENSRNOG00000001514	1244	742	1084	1023.33	10	5	7	7.33333
ENSRNOG00000001515	462	458	486	468.667	444	526	445	471.667
ENSRNOG00000001516	256	252	238	248.667	249	319	269	279
ENSRNOG00000001517	622	630	628	626.667	532	604	566	567.333
ENSRNOG00000001518	1639	1558	1391	1529.33	109	136	120	121.667
ENSRNOG00000001519	35	37	53	41.6667	0	0	0	0
ENSRNOG00000001520	120	36	15	57	4	52	1	19
ENSRNOG00000001522	143	135	126	134.667	81	130	110	107
ENSRNOG00000001524	2472	1860	1835	2055.67	1199	1120	1144	1154.33
ENSRNOG00000001525	117	34	60	70.3333	14	50	31	31.6667
ENSRNOG00000001527	20	21	20	20.3333	5	2	1	2.66667
ENSRNOG00000001528	323	113	299	245	3	191	39	77.6667
ENSRNOG00000001531	177	117	138	144	194	199	198	197
ENSRNOG00000001544	137	258	217	204	10	10	2	7.33333
ENSRNOG00000001547	98	244	194	178.667	27	33	30	30
ENSRNOG00000001548	1582	1282	1357	1407	2375	2575	2439	2463
ENSRNOG00000001549	3854	2453	2383	2896.67	2277	2734	2828	2613
ENSRNOG00000001551	3278	2200	2240	2572.67	4909	5063	5011	4994.33
ENSRNOG00000001554	362	302	293	319	151	114	145	136.667
ENSRNOG00000001555	1219	931	879	1009.67	1482	1622	1756	1620
ENSRNOG00000001556	86	455	226	255.667	87	108	25	73.3333
ENSRNOG00000001557	1982	2273	2225	2160	577	547	662	595.333
ENSRNOG00000001559	1415	1137	1081	1211	901	923	944	922.667
ENSRNOG00000001560	5	6	12	7.66667	11	15	7	11
ENSRNOG00000001566	0	0	0	0	0	0	0	0
ENSRNOG00000001567	0	0	0	0	0	0	0	0
ENSRNOG00000001570	0	0	0	0	0	0	0	0
ENSRNOG00000001571	33	95	80	69.3333	2	0	2	1.33333
ENSRNOG00000001572	0	1	0	0.333333	0	0	0	0
ENSRNOG00000001573	1808	1405	1406	1539.67	5745	6296	6547	6196
ENSRNOG00000001574	549	513	508	523.333	300	268	198	255.333
ENSRNOG00000001575	722	692	711	708.333	0	21	0	7
ENSRNOG00000001577	0	0	0	0	0	0	0	0
ENSRNOG00000001578	0	0	0	0	0	0	0	0
ENSRNOG00000001580	0	0	0	0	0	0	0	0
ENSRNOG00000001581	0	0	0	0	0	0	0	0
ENSRNOG00000001582	1348	1448	1453	1416.33	97	123	134	118
ENSRNOG00000001584	41	52	51	48	9	12	14	11.6667
ENSRNOG00000001585	659	682	663	668	228	230	274	244
ENSRNOG00000001587	0	0	1	0.333333	0	0	0	0
ENSRNOG00000001588	1	0	0	0.333333	0	0	0	0
ENSRNOG00000001589	0	0	0	0	1	0	0	0.333333
ENSRNOG00000001591	2	6	2	3.33333	3	1	0	1.33333
ENSRNOG00000001592	9398	6980	7639	8005.67	5336	5124	5239	5233
ENSRNOG00000001593	493	318	347	386	273	234	279	262
ENSRNOG00000001595	519	413	389	440.333	309	356	375	346.667
ENSRNOG00000001596	5403	5261	5841	5501.67	8308	8282	8189	8259.67
ENSRNOG00000001597	1119	1054	1055	1076	501	550	544	531.667
ENSRNOG00000001598	1367	1006	1015	1129.33	1467	1426	1439	1444
ENSRNOG00000001599	253	178	218	216.333	289	291	263	281
ENSRNOG00000001601	0	0	0	0	0	0	0	0
ENSRNOG00000001602	3623	2942	3011	3192	2601	2750	3127	2826
ENSRNOG00000001603	283	281	287	283.667	155	150	159	154.667
ENSRNOG00000001606	1138	1617	1595	1450	448	503	448	466.333
ENSRNOG00000001607	18774	22276	21721	20923.7	3372	4166	3797	3778.33
ENSRNOG00000001608	340	189	247	258.667	325	347	306	326
ENSRNOG00000001609	552	489	494	511.667	292	285	298	291.667
ENSRNOG00000001611	1747	1402	1034	1394.33	576	666	729	657
ENSRNOG00000001613	1399	1169	1121	1229.67	1191	1337	1412	1313.33
ENSRNOG00000001616	1635	936	940	1170.33	584	658	679	640.333
ENSRNOG00000001618	87	68	83	79.3333	284	373	405	354
ENSRNOG00000001620	671	680	634	661.667	223	214	238	225
ENSRNOG00000001621	1044	1142	1040	1075.33	613	720	751	694.667
ENSRNOG00000001622	9	1	4	4.66667	4	2	0	2
ENSRNOG00000001623	861	760	699	773.333	300	348	281	309.667
ENSRNOG00000001627	228	201	176	201.667	137	181	155	157.667
ENSRNOG00000001628	213	42	96	117	37	95	33	55
ENSRNOG00000001629	1821	2109	2253	2061	1432	1593	1614	1546.33
ENSRNOG00000001632	1481	1259	1294	1344.67	562	467	543	524
ENSRNOG00000001633	3860	3031	3156	3349	2416	2546	2791	2584.33
ENSRNOG00000001634	1	3	1	1.66667	0	0	0	0
ENSRNOG00000001640	467	511	526	501.333	274	344	369	329
ENSRNOG00000001642	1996	1266	1299	1520.33	1603	1694	1876	1724.33
ENSRNOG00000001643	1007	1101	1086	1064.67	647	663	701	670.333
ENSRNOG00000001644	3	0	0	1	2	0	0	0.666667
ENSRNOG00000001645	110	99	89	99.3333	128	167	182	159
ENSRNOG00000001647	672	896	906	824.667	145	176	160	160.333
ENSRNOG00000001651	2048	2041	2061	2050	942	958	1026	975.333
ENSRNOG00000001652	289	389	298	325.333	8	17	17	14
ENSRNOG00000001653	901	493	559	651	3835	4435	4583	4284.33
ENSRNOG00000001654	1734	1246	972	1317.33	621	617	721	653
ENSRNOG00000001656	6	28	28	20.6667	4	0	1	1.66667
ENSRNOG00000001657	2837	1922	1974	2244.33	1723	1947	1761	1810.33
ENSRNOG00000001658	16	4	6	8.66667	7	29	10	15.3333
ENSRNOG00000001662	3136	2532	2390	2686	1442	1528	1552	1507.33
ENSRNOG00000001675	0	0	0	0	0	0	0	0
ENSRNOG00000001679	0	3	3	2	4	1	10	5
ENSRNOG00000001680	138	107	117	120.667	67	101	108	92
ENSRNOG00000001681	398	408	404	403.333	202	182	187	190.333
ENSRNOG00000001682	1176	1012	908	1032	468	482	621	523.667
ENSRNOG00000001684	239	286	278	267.667	42	31	48	40.3333
ENSRNOG00000001685	155	187	182	174.667	22	26	18	22
ENSRNOG00000001686	365	492	478	445	189	165	211	188.333
ENSRNOG00000001687	315	332	281	309.333	224	259	259	247.333
ENSRNOG00000001688	74	68	47	63	10	12	20	14
ENSRNOG00000001689	2088	1237	1225	1516.67	2289	2607	2366	2420.67
ENSRNOG00000001691	0	0	1	0.333333	0	0	0	0
ENSRNOG00000001692	612	569	641	607.333	42	55	64	53.6667
ENSRNOG00000001694	158	168	197	174.333	40	21	34	31.6667
ENSRNOG00000001699	400	564	533	499	249	243	160	217.333
ENSRNOG00000001700	591	1151	1174	972	1029	1000	849	959.333
ENSRNOG00000001701	24	45	46	38.3333	293	314	297	301.333
ENSRNOG00000001702	0	2	1	1	2	3	6	3.66667
ENSRNOG00000001704	33	61	43	45.6667	4	6	4	4.66667
ENSRNOG00000001706	871	807	802	826.667	2763	2846	2721	2776.67
ENSRNOG00000001707	48	99	75	74	48	43	28	39.6667
ENSRNOG00000001708	1123	1917	1682	1574	253	275	245	257.667
ENSRNOG00000001709	12108	15829	15495	14477.3	5633	5611	5688	5644
ENSRNOG00000001710	1326	1775	1672	1591	1214	1345	1259	1272.67
ENSRNOG00000001711	235	245	250	243.333	497	200	587	428
ENSRNOG00000001712	373	608	621	534	471	463	442	458.667
ENSRNOG00000001713	88	93	68	83	49	62	57	56
ENSRNOG00000001714	37	10	21	22.6667	314	308	348	323.333
ENSRNOG00000001715	121	110	121	117.333	46	51	42	46.3333
ENSRNOG00000001717	1557	1276	1395	1409.33	1585	1566	1586	1579
ENSRNOG00000001719	9533	11221	10961	10571.7	5618	5994	6174	5928.67
ENSRNOG00000001720	407	456	519	460.667	389	496	532	472.333
ENSRNOG00000001724	834	712	660	735.333	412	595	607	538
ENSRNOG00000001726	69	152	158	126.333	31	25	15	23.6667
ENSRNOG00000001727	934	932	897	921	518	468	557	514.333
ENSRNOG00000001728	229	582	521	444	2	11	11	8
ENSRNOG00000001729	299	554	597	483.333	134	116	151	133.667
ENSRNOG00000001730	1666	1327	1219	1404	555	626	569	583.333
ENSRNOG00000001732	0	1	0	0.333333	1	0	0	0.333333
ENSRNOG00000001733	4066	3049	3252	3455.67	6108	6705	6890	6567.67
ENSRNOG00000001736	201	253	223	225.667	585	697	636	639.333
ENSRNOG00000001738	281	368	326	325	123	161	164	149.333
ENSRNOG00000001739	121	172	179	157.333	62	66	54	60.6667
ENSRNOG00000001741	206	398	379	327.667	146	180	150	158.667
ENSRNOG00000001742	328	551	454	444.333	166	156	128	150
ENSRNOG00000001746	2513	2316	2276	2368.33	1129	1165	1162	1152
ENSRNOG00000001747	2809	2356	2499	2554.67	1347	1515	1724	1528.67
ENSRNOG00000001748	44	61	96	67	15	9	25	16.3333
ENSRNOG00000001749	0	6	8	4.66667	0	0	1	0.333333
ENSRNOG00000001750	66	163	125	118	28	28	31	29
ENSRNOG00000001752	287	463	373	374.333	23	18	13	18
ENSRNOG00000001753	370	460	519	449.667	204	216	315	245
ENSRNOG00000001754	389	309	298	332	284	303	355	314
ENSRNOG00000001756	1048	822	839	903	403	357	443	401
ENSRNOG00000001757	2	0	1	1	0	0	2	0.666667
ENSRNOG00000001758	1639	1163	1293	1365	479	660	606	581.667
ENSRNOG00000001762	2035	1878	1771	1894.67	1335	1663	1449	1482.33
ENSRNOG00000001764	1266	1278	1361	1301.67	868	1071	910	949.667
ENSRNOG00000001765	0	4	3	2.33333	2	9	10	7
ENSRNOG00000001766	1954	1113	994	1353.67	239	274	260	257.667
ENSRNOG00000001767	232	219	202	217.667	168	201	201	190
ENSRNOG00000001769	590	937	944	823.667	233	330	232	265
ENSRNOG00000001770	88	53	91	77.3333	140	187	160	162.333
ENSRNOG00000001773	518	445	442	468.333	316	301	345	320.667
ENSRNOG00000001774	570	616	544	576.667	266	297	294	285.667
ENSRNOG00000001776	4	0	1	1.66667	0	0	0	0
ENSRNOG00000001777	3	2	1	2	0	0	0	0
ENSRNOG00000001781	1056	1346	1232	1211.33	327	384	517	409.333
ENSRNOG00000001782	1337	1333	1319	1329.67	494	501	551	515.333
ENSRNOG00000001783	4017	3515	3944	3825.33	1310	1498	1316	1374.67
ENSRNOG00000001785	624	874	671	723	57	55	60	57.3333
ENSRNOG00000001786	1632	1358	1289	1426.33	849	804	833	828.667
ENSRNOG00000001789	1738	1466	1511	1571.67	629	743	800	724
ENSRNOG00000001792	10	14	25	16.3333	11	8	9	9.33333
ENSRNOG00000001793	1378	1487	1341	1402	1960	2010	2092	2020.67
ENSRNOG00000001794	2	5	8	5	1	5	4	3.33333
ENSRNOG00000001795	1763	2568	2575	2302	8164	8404	7970	8179.33
ENSRNOG00000001796	18	27	15	20	93	37	80	70
ENSRNOG00000001797	1786	2183	2109	2026	1256	1203	1138	1199
ENSRNOG00000001803	3658	3160	3126	3314.67	3474	3498	3692	3554.67
ENSRNOG00000001804	395	525	412	444	156	215	251	207.333
ENSRNOG00000001806	0	0	0	0	0	0	0	0
ENSRNOG00000001807	284	232	205	240.333	166	220	227	204.333
ENSRNOG00000001808	1546	1341	1391	1426	576	544	568	562.667
ENSRNOG00000001809	0	0	0	0	0	0	0	0
ENSRNOG00000001811	1255	1120	1157	1177.33	1899	1779	1778	1818.67
ENSRNOG00000001813	3118	2073	2225	2472	3561	3762	4007	3776.67
ENSRNOG00000001815	11544	7824	7932	9100	17537	18117	17846	17833.3
ENSRNOG00000001816	575	393	454	474	93	83	87	87.6667
ENSRNOG00000001817	307	376	361	348	451	596	559	535.333
ENSRNOG00000001818	873	685	722	760	718	779	861	786
ENSRNOG00000001820	316	305	413	344.667	289	299	289	292.333
ENSRNOG00000001821	0	12	7	6.33333	3333	3153	3271	3252.33
ENSRNOG00000001823	2791	3366	2886	3014.33	7381	7986	8883	8083.33
ENSRNOG00000001825	166	153	177	165.333	531	603	512	548.667
ENSRNOG00000001827	336	290	360	328.667	18	31	18	22.3333
ENSRNOG00000001828	162	153	149	154.667	165	181	146	164
ENSRNOG00000001829	1592	725	853	1056.67	1163	1244	1285	1230.67
ENSRNOG00000001830	0	0	2	0.666667	1	0	0	0.333333
ENSRNOG00000001833	1067	808	962	945.667	73	55	57	61.6667
ENSRNOG00000001834	348	459	476	427.667	149	139	126	138
ENSRNOG00000001837	2	18	6	8.66667	1	32	6	13
ENSRNOG00000001839	0	1	0	0.333333	0	0	0	0
ENSRNOG00000001840	10	6	10	8.66667	3	2	0	1.66667
ENSRNOG00000001842	809	832	774	805	414	567	477	486
ENSRNOG00000001843	102	109	112	107.667	223	169	158	183.333
ENSRNOG00000001844	826	876	818	840	390	463	366	406.333
ENSRNOG00000001845	1243	1516	1503	1420.67	603	644	662	636.333
ENSRNOG00000001847	604	731	830	721.667	644	698	658	666.667
ENSRNOG00000001849	2356	2351	2264	2323.67	1622	1713	1868	1734.33
ENSRNOG00000001851	37	60	53	50	13	14	21	16
ENSRNOG00000001852	1291	1002	1044	1112.33	1094	1066	1049	1069.67
ENSRNOG00000001854	337	387	370	364.667	693	739	698	710
ENSRNOG00000001858	173	195	218	195.333	8	21	29	19.3333
ENSRNOG00000001859	1287	1616	1732	1545	1973	2030	2035	2012.67
ENSRNOG00000001860	1	3	1	1.66667	0	3	0	1
ENSRNOG00000001861	43	58	65	55.3333	14	32	8	18
ENSRNOG00000001862	4398	3543	3431	3790.67	2899	3310	3191	3133.33
ENSRNOG00000001863	398	544	501	481	58	68	50	58.6667
ENSRNOG00000001864	17	43	37	32.3333	9	22	8	13
ENSRNOG00000001865	0	3	0	1	0	0	0	0
ENSRNOG00000001866	2276	2412	2241	2309.67	1422	1530	1351	1434.33
ENSRNOG00000001867	1440	1287	1378	1368.33	648	682	715	681.667
ENSRNOG00000001868	1865	2026	2052	1981	459	571	674	568
ENSRNOG00000001869	0	0	1	0.333333	0	0	0	0
ENSRNOG00000001870	1440	2087	2095	1874	449	480	536	488.333
ENSRNOG00000001872	259	319	295	291	370	339	393	367.333
ENSRNOG00000001873	563	834	754	717	928	926	915	923
ENSRNOG00000001874	445	832	842	706.333	1614	1709	1530	1617.67
ENSRNOG00000001875	703	1119	1129	983.667	779	994	841	871.333
ENSRNOG00000001876	22	56	44	40.6667	6	3	6	5
ENSRNOG00000001877	989	1504	1507	1333.33	777	818	821	805.333
ENSRNOG00000001878	1286	1744	1793	1607.67	743	832	915	830
ENSRNOG00000001880	650	871	877	799.333	572	678	604	618
ENSRNOG00000001884	1072	1180	1183	1145	131	124	149	134.667
ENSRNOG00000001885	862	1100	1054	1005.33	199	215	248	220.667
ENSRNOG00000001886	1706	1587	1678	1657	747	856	750	784.333
ENSRNOG00000001888	2842	3962	3974	3592.67	730	1006	672	802.667
ENSRNOG00000001889	2796	3769	3885	3483.33	5506	5642	5354	5500.67
ENSRNOG00000001890	245	425	411	360.333	292	335	242	289.667
ENSRNOG00000001891	81	174	189	148	16	46	56	39.3333
ENSRNOG00000001892	4	9	17	10	0	0	0	0
ENSRNOG00000001893	1520	1641	1725	1628.67	1009	1024	985	1006
ENSRNOG00000001896	0	0	0	0	0	0	0	0
ENSRNOG00000001907	188	92	126	135.333	0	0	0	0
ENSRNOG00000001908	82	188	139	136.333	8	7	17	10.6667
ENSRNOG00000001911	44	37	50	43.6667	3	2	5	3.33333
ENSRNOG00000001912	0	0	0	0	0	0	0	0
ENSRNOG00000001915	211	137	96	148	3	8	0	3.66667
ENSRNOG00000001916	0	1	0	0.333333	0	0	0	0
ENSRNOG00000001918	0	0	1	0.333333	3	1	0	1.33333
ENSRNOG00000001920	31	57	44	44	42	31	23	32
ENSRNOG00000001923	0	1	0	0.333333	0	0	0	0
ENSRNOG00000001924	3	9	9	7	0	0	0	0
ENSRNOG00000001925	17	23	17	19	249	273	328	283.333
ENSRNOG00000001926	18014	14528	15381	15974.3	12055	12457	14407	12973
ENSRNOG00000001928	460	785	872	705.667	813	843	939	865
ENSRNOG00000001930	582	550	528	553.333	145	156	158	153
ENSRNOG00000001931	238	404	293	311.667	0	3	7	3.33333
ENSRNOG00000001932	0	1	3	1.33333	4	0	0	1.33333
ENSRNOG00000001942	0	1	0	0.333333	0	0	0	0
ENSRNOG00000001943	0	0	0	0	0	0	0	0
ENSRNOG00000001945	0	0	0	0	0	0	0	0
ENSRNOG00000001947	191	217	213	207	66	46	76	62.6667
ENSRNOG00000001948	0	0	0	0	0	0	0	0
ENSRNOG00000001949	0	0	0	0	0	0	0	0
ENSRNOG00000001950	0	0	0	0	0	0	0	0
ENSRNOG00000001951	0	0	0	0	0	0	0	0
ENSRNOG00000001953	62	94	99	85	12	8	14	11.3333
ENSRNOG00000001955	0	0	0	0	0	0	0	0
ENSRNOG00000001956	944	654	639	745.667	156	190	176	174
ENSRNOG00000001957	0	0	0	0	0	0	0	0
ENSRNOG00000001958	3176	3087	2895	3052.67	2014	2246	2317	2192.33
ENSRNOG00000001959	37	7	18	20.6667	102	59	121	94
ENSRNOG00000001960	7	0	2	3	1	25	2	9.33333
ENSRNOG00000001962	6	7	8	7	0	1	0	0.333333
ENSRNOG00000001963	151	65	70	95.3333	304	193	341	279.333
ENSRNOG00000001964	829	605	572	668.667	1665	1726	1720	1703.67
ENSRNOG00000001966	158	126	82	122	293	330	492	371.667
ENSRNOG00000001967	0	0	0	0	0	0	0	0
ENSRNOG00000001971	1051	745	685	827	470	554	592	538.667
ENSRNOG00000001973	0	0	0	0	5	3	3	3.66667
ENSRNOG00000001974	290	263	255	269.333	7	24	26	19
ENSRNOG00000001975	0	0	0	0	0	0	0	0
ENSRNOG00000001976	0	1	0	0.333333	30	53	43	42
ENSRNOG00000001979	1832	2156	2145	2044.33	937	999	1092	1009.33
ENSRNOG00000001980	0	1	0	0.333333	1	0	0	0.333333
ENSRNOG00000001982	719	593	626	646	221	240	184	215
ENSRNOG00000001984	0	0	0	0	0	0	0	0
ENSRNOG00000001986	5	6	0	3.66667	0	0	0	0
ENSRNOG00000001989	1467	985	922	1124.67	923	1329	929	1060.33
ENSRNOG00000001990	1	0	1	0.666667	0	0	0	0
ENSRNOG00000001991	4248	4380	4275	4301	7223	6958	7453	7211.33
ENSRNOG00000001992	2747	2293	2357	2465.67	5923	6576	6466	6321.67
ENSRNOG00000001996	3540	2245	2328	2704.33	2000	1993	1961	1984.67
ENSRNOG00000002001	2696	2873	2617	2728.67	634	623	666	641
ENSRNOG00000002002	3	4	0	2.33333	2	7	5	4.66667
ENSRNOG00000002004	117	6	41	54.6667	1	1	0	0.666667
ENSRNOG00000002005	0	0	0	0	0	0	0	0
ENSRNOG00000002006	0	0	0	0	0	0	0	0
ENSRNOG00000002010	4217	3691	3465	3791	3242	2775	3359	3125.33
ENSRNOG00000002011	0	0	0	0	0	0	0	0
ENSRNOG00000002012	654	531	547	577.333	127	146	106	126.333
ENSRNOG00000002013	36	51	34	40.3333	2	0	6	2.66667
ENSRNOG00000002014	4	7	9	6.66667	12	5	1	6
ENSRNOG00000002021	13219	13263	13722	13401.3	5161	5628	6041	5610
ENSRNOG00000002024	516	394	494	468	1	3	0	1.33333
ENSRNOG00000002026	174	123	140	145.667	368	357	392	372.333
ENSRNOG00000002028	1458	1313	1322	1364.33	2229	2367	2375	2323.67
ENSRNOG00000002029	0	1	1	0.666667	2	0	1	1
ENSRNOG00000002031	6	29	9	14.6667	1	3	8	4
ENSRNOG00000002032	720	781	751	750.667	345	426	407	392.667
ENSRNOG00000002034	1	3	1	1.66667	0	0	0	0
ENSRNOG00000002035	575	635	592	600.667	1054	1192	1052	1099.33
ENSRNOG00000002036	1066	767	701	844.667	277	310	264	283.667
ENSRNOG00000002039	1369	1353	1351	1357.67	1127	1118	1154	1133
ENSRNOG00000002040	1064	1150	1153	1122.33	641	717	677	678.333
ENSRNOG00000002041	696	667	753	705.333	344	332	327	334.333
ENSRNOG00000002042	0	3	0	1	0	0	0	0
ENSRNOG00000002044	176	124	147	149	132	186	185	167.667
ENSRNOG00000002045	732	482	384	532.667	325	353	333	337
ENSRNOG00000002046	0	0	2	0.666667	0	0	0	0
ENSRNOG00000002050	765	1387	1082	1078	1119	1452	1250	1273.67
ENSRNOG00000002051	938	807	776	840.333	901	930	1098	976.333
ENSRNOG00000002052	2146	2199	1925	2090	2076	2090	2121	2095.67
ENSRNOG00000002053	4687	7042	5955	5894.67	664	688	677	676.333
ENSRNOG00000002054	493	327	335	385	109	129	101	113
ENSRNOG00000002055	321	358	336	338.333	203	166	143	170.667
ENSRNOG00000002057	24	17	33	24.6667	53	64	44	53.6667
ENSRNOG00000002061	3997	5297	4676	4656.67	1573	1674	1587	1611.33
ENSRNOG00000002069	505	498	489	497.333	340	332	427	366.333
ENSRNOG00000002070	324	192	231	249	265	197	257	239.667
ENSRNOG00000002072	12	22	17	17	28	20	39	29
ENSRNOG00000002073	35	25	32	30.6667	31	34	16	27
ENSRNOG00000002074	1719	2045	1893	1885.67	629	604	620	617.667
ENSRNOG00000002075	2270	1191	1238	1566.33	1175	1357	1461	1331
ENSRNOG00000002079	238	267	249	251.333	208	268	229	235
ENSRNOG00000002080	667	869	856	797.333	204	222	223	216.333
ENSRNOG00000002084	0	0	0	0	0	0	0	0
ENSRNOG00000002085	0	4	2	2	5	3	8	5.33333
ENSRNOG00000002089	1582	1014	1093	1229.67	1118	1303	1218	1213
ENSRNOG00000002091	1127	901	932	986.667	345	386	375	368.667
ENSRNOG00000002092	874	1084	901	953	12	16	15	14.3333
ENSRNOG00000002093	2647	3312	2794	2917.67	1898	2032	2073	2001
ENSRNOG00000002094	668	613	661	647.333	873	856	856	861.667
ENSRNOG00000002095	1199	1168	1079	1148.67	1241	1385	1389	1338.33
ENSRNOG00000002097	345	480	491	438.667	156	119	85	120
ENSRNOG00000002099	3026	4589	3738	3784.33	1253	1402	1432	1362.33
ENSRNOG00000002100	1729	1960	1910	1866.33	1065	1118	1247	1143.33
ENSRNOG00000002101	886	624	653	721	825	946	965	912
ENSRNOG00000002104	1696	2048	1807	1850.33	776	956	861	864.333
ENSRNOG00000002105	563	505	554	540.667	63	71	65	66.3333
ENSRNOG00000002106	1037	830	901	922.667	543	584	577	568
ENSRNOG00000002110	257	272	235	254.667	227	205	201	211
ENSRNOG00000002112	4568	3401	3383	3784	1701	1937	1969	1869
ENSRNOG00000002114	42	75	48	55	16	14	12	14
ENSRNOG00000002115	4909	5058	5094	5020.33	9737	9408	10207	9784
ENSRNOG00000002116	375	431	474	426.667	79	121	96	98.6667
ENSRNOG00000002117	68	502	357	309	0	0	0	0
ENSRNOG00000002120	1711	2176	1964	1950.33	234	260	233	242.333
ENSRNOG00000002121	1462	1307	1297	1355.33	1047	1230	968	1081.67
ENSRNOG00000002122	2882	3318	3135	3111.67	1034	1228	1180	1147.33
ENSRNOG00000002125	9077	6551	6425	7351	10029	11590	10926	10848.3
ENSRNOG00000002126	123	62	68	84.3333	12	50	3	21.6667
ENSRNOG00000002127	24	14	12	16.6667	23	40	30	31
ENSRNOG00000002128	1982	1129	1291	1467.33	1133	1242	1025	1133.33
ENSRNOG00000002129	1448	1292	1299	1346.33	426	505	510	480.333
ENSRNOG00000002130	0	0	0	0	0	0	0	0
ENSRNOG00000002134	5	0	0	1.66667	2	3	7	4
ENSRNOG00000002135	951	1010	1005	988.667	1176	1341	1447	1321.33
ENSRNOG00000002137	1261	1173	1111	1181.67	1468	1327	1479	1424.67
ENSRNOG00000002139	993	1082	1181	1085.33	34	67	49	50
ENSRNOG00000002141	447	404	415	422	91	247	62	133.333
ENSRNOG00000002142	2023	2109	2172	2101.33	7650	8359	8067	8025.33
ENSRNOG00000002144	1190	1124	1246	1186.67	1113	1135	1159	1135.67
ENSRNOG00000002145	0	0	0	0	2	0	0	0.666667
ENSRNOG00000002146	832	974	891	899	1212	1332	1166	1236.67
ENSRNOG00000002149	126	119	84	109.667	6	8	9	7.66667
ENSRNOG00000002151	253	75	241	189.667	9	92	16	39
ENSRNOG00000002152	1746	1378	1364	1496	1690	2081	1996	1922.33
ENSRNOG00000002153	1177	1016	1033	1075.33	228	243	213	228
ENSRNOG00000002154	4	0	0	1.33333	0	0	0	0
ENSRNOG00000002156	0	0	1	0.333333	0	1	0	0.333333
ENSRNOG00000002158	4	15	4	7.66667	0	0	1	0.333333
ENSRNOG00000002159	7	18	16	13.6667	5	8	3	5.33333
ENSRNOG00000002161	19	17	30	22	102	96	107	101.667
ENSRNOG00000002163	2479	2031	1852	2120.67	582	626	639	615.667
ENSRNOG00000002164	0	2	2	1.33333	0	2	2	1.33333
ENSRNOG00000002165	201	157	171	176.333	90	110	100	100
ENSRNOG00000002167	11	15	10	12	2	3	0	1.66667
ENSRNOG00000002168	0	0	0	0	0	0	0	0
ENSRNOG00000002169	50	42	29	40.3333	8	11	7	8.66667
ENSRNOG00000002171	1501	1436	1275	1404	87	185	114	128.667
ENSRNOG00000002174	0	1	0	0.333333	0	0	0	0
ENSRNOG00000002175	316	271	286	291	516	563	756	611.667
ENSRNOG00000002176	2134	2010	2014	2052.67	850	738	784	790.667
ENSRNOG00000002177	198	145	172	171.667	150	144	97	130.333
ENSRNOG00000002178	433	263	249	315	374	322	311	335.667
ENSRNOG00000002180	1390	1514	1471	1458.33	372	401	525	432.667
ENSRNOG00000002181	240	271	237	249.333	134	114	151	133
ENSRNOG00000002182	3197	3211	3268	3225.33	353	367	351	357
ENSRNOG00000002185	1244	1068	1024	1112	825	885	790	833.333
ENSRNOG00000002186	658	786	804	749.333	601	672	608	627
ENSRNOG00000002187	0	1	1	0.666667	4	2	0	2
ENSRNOG00000002188	217	259	201	225.667	113	118	168	133
ENSRNOG00000002190	214	178	194	195.333	7	13	3	7.66667
ENSRNOG00000002191	82	76	57	71.6667	51	40	52	47.6667
ENSRNOG00000002192	63	105	90	86	36	25	25	28.6667
ENSRNOG00000002194	623	677	696	665.333	469	516	430	471.667
ENSRNOG00000002195	13	26	25	21.3333	3	1	4	2.66667
ENSRNOG00000002196	248	232	203	227.667	224	168	226	206
ENSRNOG00000002198	1340	1208	1339	1295.67	411	398	457	422
ENSRNOG00000002199	1610	1722	1544	1625.33	1105	1164	1217	1162
ENSRNOG00000002200	0	1	0	0.333333	0	0	0	0
ENSRNOG00000002201	1364	1456	1329	1383	471	426	439	445.333
ENSRNOG00000002202	28	42	39	36.3333	2	14	13	9.66667
ENSRNOG00000002203	1153	785	833	923.667	364	387	364	371.667
ENSRNOG00000002204	56	59	42	52.3333	47	76	49	57.3333
ENSRNOG00000002205	4958	5286	5314	5186	6310	6371	6559	6413.33
ENSRNOG00000002207	1147	724	784	885	1318	1101	1187	1202
ENSRNOG00000002208	2601	3901	3654	3385.33	1176	1309	1130	1205
ENSRNOG00000002209	167	101	104	124	58	103	64	75
ENSRNOG00000002210	855	830	764	816.333	1001	1046	860	969
ENSRNOG00000002211	16	2	1	6.33333	5	11	4	6.66667
ENSRNOG00000002212	8	21	18	15.6667	2	2	0	1.33333
ENSRNOG00000002214	315	399	443	385.667	980	1054	980	1004.67
ENSRNOG00000002215	1849	2333	1951	2044.33	95	142	127	121.333
ENSRNOG00000002216	447	607	578	544	439	512	397	449.333
ENSRNOG00000002217	23	18	28	23	7	19	4	10
ENSRNOG00000002218	206	234	200	213.333	127	135	134	132
ENSRNOG00000002223	1	0	1	0.666667	1	0	0	0.333333
ENSRNOG00000002224	2	1	4	2.33333	5	7	5	5.66667
ENSRNOG00000002225	2426	2727	2603	2585.33	5431	5694	6196	5773.67
ENSRNOG00000002227	4559	4741	4720	4673.33	312	263	187	254
ENSRNOG00000002229	213	394	352	319.667	24	51	34	36.3333
ENSRNOG00000002232	238	371	320	309.667	365	406	379	383.333
ENSRNOG00000002233	2	3	0	1.66667	2	1	4	2.33333
ENSRNOG00000002238	153	145	184	160.667	0	0	0	0
ENSRNOG00000002240	811	946	919	892	843	879	871	864.333
ENSRNOG00000002241	294	262	290	282	140	178	140	152.667
ENSRNOG00000002243	1	3	4	2.66667	0	0	1	0.333333
ENSRNOG00000002244	4671	4778	4358	4602.33	7749	7317	7698	7588
ENSRNOG00000002246	1574	1494	1467	1511.67	1440	1546	1592	1526
ENSRNOG00000002247	904	831	864	866.333	468	462	516	482
ENSRNOG00000002248	3438	3740	3308	3495.33	787	848	920	851.667
ENSRNOG00000002251	3606	4149	3818	3857.67	2978	3496	3142	3205.33
ENSRNOG00000002253	171	130	118	139.667	112	104	102	106
ENSRNOG00000002254	3275	1965	2073	2437.67	5212	5233	5355	5266.67
ENSRNOG00000002255	577	661	741	659.667	1368	1348	1310	1342
ENSRNOG00000002256	12	20	10	14	22	17	44	27.6667
ENSRNOG00000002258	992	913	902	935.667	1022	1046	1170	1079.33
ENSRNOG00000002262	827	914	956	899	431	401	363	398.333
ENSRNOG00000002265	0	0	3	1	0	12	0	4
ENSRNOG00000002266	3	1	2	2	0	0	0	0
ENSRNOG00000002267	243	221	180	214.667	132	146	130	136
ENSRNOG00000002270	4258	3320	3434	3670.67	838	908	726	824
ENSRNOG00000002271	3601	2985	3048	3211.33	3241	3571	3436	3416
ENSRNOG00000002272	873	670	687	743.333	423	500	516	479.667
ENSRNOG00000002273	91	105	85	93.6667	121	165	139	141.667
ENSRNOG00000002275	3697	3440	3329	3488.67	1174	1173	1196	1181
ENSRNOG00000002276	689	522	567	592.667	236	345	336	305.667
ENSRNOG00000002277	4727	4913	4752	4797.33	1889	2179	2174	2080.67
ENSRNOG00000002278	602	559	489	550	861	838	830	843
ENSRNOG00000002280	15810	7429	7573	10270.7	42283	45366	44158	43935.7
ENSRNOG00000002282	10	10	9	9.66667	0	4	2	2
ENSRNOG00000002285	103	106	99	102.667	132	153	172	152.333
ENSRNOG00000002286	61	61	54	58.6667	22	17	31	23.3333
ENSRNOG00000002289	14	17	13	14.6667	72	93	106	90.3333
ENSRNOG00000002291	2808	2185	2203	2398.67	1114	1407	1636	1385.67
ENSRNOG00000002292	12576	9411	8908	10298.3	2408	2641	2543	2530.67
ENSRNOG00000002294	140	235	208	194.333	42	68	58	56
ENSRNOG00000002296	754	599	615	656	344	303	350	332.333
ENSRNOG00000002299	0	1	0	0.333333	0	0	0	0
ENSRNOG00000002301	5562	4401	4242	4735	6665	7618	6989	7090.67
ENSRNOG00000002302	13	14	11	12.6667	2	2	0	1.33333
ENSRNOG00000002303	148	320	280	249.333	14	2	9	8.33333
ENSRNOG00000002304	0	1	0	0.333333	0	0	0	0
ENSRNOG00000002305	966	941	987	964.667	1573	1534	1627	1578
ENSRNOG00000002309	181	335	292	269.333	19	17	18	18
ENSRNOG00000002312	304	370	330	334.667	94	106	110	103.333
ENSRNOG00000002314	3150	2774	2617	2847	2674	2940	3049	2887.67
ENSRNOG00000002316	0	3	1	1.33333	0	0	0	0
ENSRNOG00000002317	106	130	144	126.667	50	39	54	47.6667
ENSRNOG00000002318	440	451	421	437.333	103	140	75	106
ENSRNOG00000002319	1277	1100	1132	1169.67	711	908	801	806.667
ENSRNOG00000002320	2535	1815	1872	2074	1885	1975	1921	1927
ENSRNOG00000002321	80	91	101	90.6667	73	88	89	83.3333
ENSRNOG00000002322	1892	3024	2470	2462	1736	1700	1644	1693.33
ENSRNOG00000002323	731	470	509	570	334	267	339	313.333
ENSRNOG00000002327	12	12	7	10.3333	2	9	0	3.66667
ENSRNOG00000002331	8	6	2	5.33333	105	85	94	94.6667
ENSRNOG00000002332	109	93	80	94	142	127	115	128
ENSRNOG00000002333	0	0	0	0	0	0	0	0
ENSRNOG00000002335	6146	5296	5335	5592.33	3495	3782	3817	3698
ENSRNOG00000002336	40	19	32	30.3333	14	2	0	5.33333
ENSRNOG00000002338	340	358	379	359	309	358	374	347
ENSRNOG00000002339	582	522	549	551	403	440	390	411
ENSRNOG00000002340	6	4	3	4.33333	1	2	0	1
ENSRNOG00000002341	234	406	352	330.667	247	298	299	281.333
ENSRNOG00000002342	1439	1414	1471	1441.33	2858	2948	2837	2881
ENSRNOG00000002343	2468	2859	2839	2722	44	196	69	103
ENSRNOG00000002345	49	32	63	48	6	7	3	5.33333
ENSRNOG00000002346	10	1	2	4.33333	0	0	0	0
ENSRNOG00000002347	1199	1357	1155	1237	490	559	453	500.667
ENSRNOG00000002349	654	426	469	516.333	6	20	2	9.33333
ENSRNOG00000002350	1	1	2	1.33333	0	6	2	2.66667
ENSRNOG00000002352	583	677	625	628.333	376	428	462	422
ENSRNOG00000002353	1047	1161	1124	1110.67	739	895	888	840.667
ENSRNOG00000002355	0	1	1	0.666667	37	86	39	54
ENSRNOG00000002358	1196	1262	1196	1218	2083	1900	1957	1980
ENSRNOG00000002360	250	137	149	178.667	22	37	15	24.6667
ENSRNOG00000002361	51	27	37	38.3333	0	7	0	2.33333
ENSRNOG00000002364	87	58	59	68	4	28	2	11.3333
ENSRNOG00000002365	3685	3306	3161	3384	1795	1848	1662	1768.33
ENSRNOG00000002368	1754	2045	1981	1926.67	2193	2394	2450	2345.67
ENSRNOG00000002369	111	89	57	85.6667	2	7	0	3
ENSRNOG00000002372	49	70	46	55	2	2	3	2.33333
ENSRNOG00000002373	358	467	448	424.333	401	475	543	473
ENSRNOG00000002376	2147	2005	2033	2061.67	1001	1200	1173	1124.67
ENSRNOG00000002378	1445	1108	1348	1300.33	6012	6446	6365	6274.33
ENSRNOG00000002379	9	8	2	6.33333	0	0	0	0
ENSRNOG00000002381	6	11	20	12.3333	0	0	0	0
ENSRNOG00000002382	1333	1142	1519	1331.33	109	163	136	136
ENSRNOG00000002385	16	21	16	17.6667	39	74	38	50.3333
ENSRNOG00000002387	1205	827	796	942.667	1379	1462	1249	1363.33
ENSRNOG00000002388	2064	2602	2567	2411	1261	1438	1245	1314.67
ENSRNOG00000002389	14869	12228	12666	13254.3	6390	6847	6397	6544.67
ENSRNOG00000002390	6245	9062	9987	8431.33	1991	2255	2019	2088.33
ENSRNOG00000002391	0	1	2	1	0	0	0	0
ENSRNOG00000002393	7297	6320	6260	6625.67	3775	4121	3877	3924.33
ENSRNOG00000002394	8420	6957	6975	7450.67	3829	4136	3999	3988
ENSRNOG00000002396	6	7	9	7.33333	15	19	5	13
ENSRNOG00000002397	205	256	210	223.667	0	11	0	3.66667
ENSRNOG00000002402	0	0	0	0	2	0	0	0.666667
ENSRNOG00000002403	31	29	27	29	18	35	27	26.6667
ENSRNOG00000002407	756	791	713	753.333	957	1059	1027	1014.33
ENSRNOG00000002408	3370	3485	3575	3476.67	3312	3631	3254	3399
ENSRNOG00000002412	959	1328	1374	1220.33	316	236	288	280
ENSRNOG00000002413	2868	2492	2535	2631.67	755	798	694	749
ENSRNOG00000002414	25	21	21	22.3333	13	12	17	14
ENSRNOG00000002415	95	98	98	97	1	3	4	2.66667
ENSRNOG00000002417	5	12	8	8.33333	6	6	1	4.33333
ENSRNOG00000002418	162	153	146	153.667	9883	12227	11649	11253
ENSRNOG00000002419	89	65	108	87.3333	3360	1222	442	1674.67
ENSRNOG00000002420	1277	926	854	1019	1396	1461	1327	1394.67
ENSRNOG00000002422	10	5	7	7.33333	5	0	0	1.66667
ENSRNOG00000002423	606	522	489	539	274	302	297	291
ENSRNOG00000002425	227	228	212	222.333	133	130	119	127.333
ENSRNOG00000002428	2194	1131	1139	1488	90	105	84	93
ENSRNOG00000002429	12	4	11	9	0	0	0	0
ENSRNOG00000002433	2588	2534	2745	2622.33	1922	2188	2021	2043.67
ENSRNOG00000002434	125	107	90	107.333	8	25	2	11.6667
ENSRNOG00000002436	2380	1323	1369	1690.67	1064	1396	1261	1240.33
ENSRNOG00000002437	8	5	15	9.33333	8	13	5	8.66667
ENSRNOG00000002439	19	24	39	27.3333	1	0	0	0.333333
ENSRNOG00000002440	1464	1404	1157	1341.67	647	767	722	712
ENSRNOG00000002443	883	854	838	858.333	162	148	179	163
ENSRNOG00000002449	6071	7513	6832	6805.33	1431	1400	1257	1362.67
ENSRNOG00000002450	802	654	694	716.667	245	301	282	276
ENSRNOG00000002451	164	70	85	106.333	0	0	0	0
ENSRNOG00000002452	574	820	734	709.333	538	552	574	554.667
ENSRNOG00000002453	1300	895	985	1060	1175	1386	1245	1268.67
ENSRNOG00000002454	2842	2225	2371	2479.33	795	881	869	848.333
ENSRNOG00000002456	11	28	22	20.3333	15	23	20	19.3333
ENSRNOG00000002458	835	644	649	709.333	651	696	636	661
ENSRNOG00000002459	0	0	0	0	0	0	0	0
ENSRNOG00000002460	0	0	0	0	0	0	0	0
ENSRNOG00000002461	5295	7954	6611	6620	50	114	62	75.3333
ENSRNOG00000002462	657	857	892	802	247	220	243	236.667
ENSRNOG00000002463	416	586	628	543.333	207	239	228	224.667
ENSRNOG00000002467	3970	3495	3931	3798.67	7265	7972	7982	7739.67
ENSRNOG00000002468	12	28	22	20.6667	16	19	8	14.3333
ENSRNOG00000002469	20	33	25	26	100	141	97	112.667
ENSRNOG00000002470	80	94	104	92.6667	739	907	851	832.333
ENSRNOG00000002471	324	212	237	257.667	3	3	4	3.33333
ENSRNOG00000002473	461	357	347	388.333	888	926	995	936.333
ENSRNOG00000002474	1254	1212	1235	1233.67	1102	1167	1257	1175.33
ENSRNOG00000002475	6	6	1	4.33333	9	7	5	7
ENSRNOG00000002477	349	306	285	313.333	113	108	90	103.667
ENSRNOG00000002478	828	757	801	795.333	2012	1877	2151	2013.33
ENSRNOG00000002480	230	221	200	217	29	36	41	35.3333
ENSRNOG00000002484	0	1	0	0.333333	0	0	0	0
ENSRNOG00000002486	0	0	0	0	0	0	0	0
ENSRNOG00000002487	99	65	81	81.6667	2	18	11	10.3333
ENSRNOG00000002488	780	1058	1005	947.667	117	206	101	141.333
ENSRNOG00000002491	5810	5786	5608	5734.67	3540	3737	3731	3669.33
ENSRNOG00000002495	13	11	14	12.6667	245	239	257	247
ENSRNOG00000002496	55	51	35	47	15	14	15	14.6667
ENSRNOG00000002497	0	0	0	0	0	0	0	0
ENSRNOG00000002499	911	635	721	755.667	403	468	519	463.333
ENSRNOG00000002501	738	697	792	742.333	427	504	596	509
ENSRNOG00000002504	124	123	64	103.667	111	91	84	95.3333
ENSRNOG00000002505	0	1	0	0.333333	0	0	0	0
ENSRNOG00000002506	393	365	372	376.667	520	626	704	616.667
ENSRNOG00000002509	1512	1559	1508	1526.33	799	953	806	852.667
ENSRNOG00000002511	440	768	626	611.333	13	2	12	9
ENSRNOG00000002512	454	552	588	531.333	210	219	224	217.667
ENSRNOG00000002514	388	376	366	376.667	268	250	308	275.333
ENSRNOG00000002515	1097	1119	1200	1138.67	699	876	928	834.333
ENSRNOG00000002516	810	991	1018	939.667	1034	1154	832	1006.67
ENSRNOG00000002517	5	1	3	3	0	0	0	0
ENSRNOG00000002519	1144	1017	1073	1078	1109	1181	1294	1194.67
ENSRNOG00000002520	746	826	909	827	803	1043	956	934
ENSRNOG00000002523	1310	1241	1255	1268.67	814	891	858	854.333
ENSRNOG00000002524	68	127	88	94.3333	139	69	34	80.6667
ENSRNOG00000002525	73	53	52	59.3333	6	9	7	7.33333
ENSRNOG00000002526	1253	981	918	1050.67	677	741	565	661
ENSRNOG00000002529	2697	1504	1594	1931.67	991	1073	1102	1055.33
ENSRNOG00000002531	219	305	391	305	147	157	90	131.333
ENSRNOG00000002532	0	0	0	0	0	0	0	0
ENSRNOG00000002535	7	4	1	4	0	0	0	0
ENSRNOG00000002536	1602	1127	1302	1343.67	4739	4764	4428	4643.67
ENSRNOG00000002537	500	473	487	486.667	95	135	140	123.333
ENSRNOG00000002538	739	632	638	669.667	311	316	414	347
ENSRNOG00000002539	0	0	0	0	1	0	0	0.333333
ENSRNOG00000002540	34	24	19	25.6667	5	8	20	11
ENSRNOG00000002541	4157	2683	2808	3216	1237	1290	1469	1332
ENSRNOG00000002542	648	684	703	678.333	194	172	214	193.333
ENSRNOG00000002543	322	265	228	271.667	127	165	140	144
ENSRNOG00000002544	2871	2437	2446	2584.67	1199	1502	1252	1317.67
ENSRNOG00000002545	2463	1817	2005	2095	2080	2549	2607	2412
ENSRNOG00000002546	827	965	1082	958	781	734	729	748
ENSRNOG00000002548	34	19	19	24	0	0	1	0.333333
ENSRNOG00000002549	7	17	10	11.3333	0	1	0	0.333333
ENSRNOG00000002550	8165	4938	5218	6107	5053	5920	5727	5566.67
ENSRNOG00000002553	1406	1170	1104	1226.67	2523	2921	2795	2746.33
ENSRNOG00000002555	0	0	1	0.333333	3	0	0	1
ENSRNOG00000002556	1642	1379	1319	1446.67	1607	1917	1873	1799
ENSRNOG00000002559	181	283	274	246	33	55	14	34
ENSRNOG00000002560	6	22	10	12.6667	0	0	2	0.666667
ENSRNOG00000002563	712	435	454	533.667	637	571	531	579.667
ENSRNOG00000002564	0	0	0	0	0	0	0	0
ENSRNOG00000002565	2287	1947	2007	2080.33	1393	1434	1312	1379.67
ENSRNOG00000002566	1	0	1	0.666667	0	0	0	0
ENSRNOG00000002568	23	79	97	66.3333	30	35	33	32.6667
ENSRNOG00000002569	1350	1017	1106	1157.67	1077	1194	1043	1104.67
ENSRNOG00000002571	0	1	0	0.333333	0	0	0	0
ENSRNOG00000002572	5622	2696	2850	3722.67	7256	7460	7639	7451.67
ENSRNOG00000002574	330	417	444	397	307	303	342	317.333
ENSRNOG00000002575	305	389	419	371	311	338	270	306.333
ENSRNOG00000002576	100	65	83	82.6667	144	111	145	133.333
ENSRNOG00000002578	2	0	0	0.666667	2	0	0	0.666667
ENSRNOG00000002579	204	342	344	296.667	95	115	84	98
ENSRNOG00000002580	1092	925	934	983.667	664	588	718	656.667
ENSRNOG00000002582	0	0	0	0	0	0	0	0
ENSRNOG00000002583	46	19	26	30.3333	68	123	94	95
ENSRNOG00000002585	3852	2152	2272	2758.67	10843	13008	12364	12071.7
ENSRNOG00000002587	416	323	370	369.667	107	126	85	106
ENSRNOG00000002588	779	1108	921	936	807	817	829	817.667
ENSRNOG00000002592	909	439	583	643.667	257	280	274	270.333
ENSRNOG00000002593	109	122	123	118	1331	1549	1607	1495.67
ENSRNOG00000002595	21	7	8	12	2	13	0	5
ENSRNOG00000002597	0	0	0	0	6	0	0	2
ENSRNOG00000002598	344	353	328	341.667	25	70	71	55.3333
ENSRNOG00000002599	170	279	206	218.333	6	12	2	6.66667
ENSRNOG00000002602	31	14	12	19	0	0	1	0.333333
ENSRNOG00000002607	501	858	859	739.333	559	685	553	599
ENSRNOG00000002609	288	274	244	268.667	467	432	522	473.667
ENSRNOG00000002610	1339	1489	1507	1445	457	491	509	485.667
ENSRNOG00000002612	674	442	513	543	335	379	379	364.333
ENSRNOG00000002615	575	593	610	592.667	568	552	626	582
ENSRNOG00000002616	41	73	73	62.3333	0	0	0	0
ENSRNOG00000002618	3658	2042	2589	2763	200	226	171	199
ENSRNOG00000002624	3	12	3	6	0	0	0	0
ENSRNOG00000002625	480	357	332	389.667	513	645	765	641
ENSRNOG00000002626	144	100	99	114.333	3	1	0	1.33333
ENSRNOG00000002627	2582	3136	3098	2938.67	704	809	768	760.333
ENSRNOG00000002628	0	0	0	0	0	0	0	0
ENSRNOG00000002630	1945	1893	1914	1917.33	2398	2660	2632	2563.33
ENSRNOG00000002632	8289	6543	6444	7092	4165	3747	3656	3856
ENSRNOG00000002635	313	484	427	408	377	392	430	399.667
ENSRNOG00000002636	153	234	230	205.667	1129	1051	1153	1111
ENSRNOG00000002640	0	0	1	0.333333	5	3	0	2.66667
ENSRNOG00000002641	0	0	0	0	0	0	0	0
ENSRNOG00000002642	10822	7147	7630	8533	4512	4636	4749	4632.33
ENSRNOG00000002643	3514	2859	2920	3097.67	1174	1424	1265	1287.67
ENSRNOG00000002644	651	454	552	552.333	274	291	266	277
ENSRNOG00000002645	833	976	1030	946.333	268	304	304	292
ENSRNOG00000002648	0	0	0	0	0	0	0	0
ENSRNOG00000002652	105	118	90	104.333	7	25	6	12.6667
ENSRNOG00000002653	465	417	375	419	5	77	23	35
ENSRNOG00000002654	1000	824	772	865.333	741	904	898	847.667
ENSRNOG00000002657	272	288	297	285.667	33	70	35	46
ENSRNOG00000002659	0	0	0	0	1	3	0	1.33333
ENSRNOG00000002660	167	168	148	161	188	257	166	203.667
ENSRNOG00000002661	0	0	0	0	0	0	0	0
ENSRNOG00000002662	992	902	832	908.667	383	372	454	403
ENSRNOG00000002664	701	918	818	812.333	36	50	31	39
ENSRNOG00000002667	76	131	85	97.3333	1	11	0	4
ENSRNOG00000002669	889	1238	1118	1081.67	1130	1180	1118	1142.67
ENSRNOG00000002671	1439	1640	1676	1585	992	1152	983	1042.33
ENSRNOG00000002680	7371	10762	8607	8913.33	1145	1217	1083	1148.33
ENSRNOG00000002682	111	224	155	163.333	83	104	59	82
ENSRNOG00000002691	0	3	2	1.66667	3	0	5	2.66667
ENSRNOG00000002693	799	736	739	758	431	466	474	457
ENSRNOG00000002695	468	328	366	387.333	440	463	400	434.333
ENSRNOG00000002697	431	735	679	615	338	387	340	355
ENSRNOG00000002699	1	2	4	2.33333	0	0	2	0.666667
ENSRNOG00000002701	0	2	4	2	1	0	3	1.33333
ENSRNOG00000002705	2487	2016	1947	2150	2729	2528	2935	2730.67
ENSRNOG00000002708	748	1010	983	913.667	295	285	343	307.667
ENSRNOG00000002710	1472	1769	1833	1691.33	2095	2244	2112	2150.33
ENSRNOG00000002711	1670	1111	1302	1361	10	20	24	18
ENSRNOG00000002712	0	0	0	0	0	0	0	0
ENSRNOG00000002713	553	682	720	651.667	683	777	805	755
ENSRNOG00000002714	176	242	278	232	144	179	106	143
ENSRNOG00000002717	0	0	0	0	0	0	0	0
ENSRNOG00000002718	0	0	0	0	0	0	0	0
ENSRNOG00000002721	132	142	197	157	179	249	176	201.333
ENSRNOG00000002722	4871	5956	5647	5491.33	1612	1870	1702	1728
ENSRNOG00000002723	1	3	3	2.33333	6	5	4	5
ENSRNOG00000002724	2191	1752	1841	1928	1232	1432	1458	1374
ENSRNOG00000002726	0	0	0	0	0	0	0	0
ENSRNOG00000002728	6	3	1	3.33333	9	10	9	9.33333
ENSRNOG00000002730	1493	1490	1331	1438	88	115	132	111.667
ENSRNOG00000002731	3	7	3	4.33333	5	0	3	2.66667
ENSRNOG00000002733	0	2	1	1	0	0	0	0
ENSRNOG00000002734	321	202	215	246	0	2	2	1.33333
ENSRNOG00000002735	11324	9058	9258	9880	4193	4211	4550	4318
ENSRNOG00000002736	1249	1027	966	1080.67	3071	3210	3903	3394.67
ENSRNOG00000002737	1010	1293	1268	1190.33	441	510	439	463.333
ENSRNOG00000002746	13988	15428	13306	14240.7	3785	4425	4066	4092
ENSRNOG00000002748	1810	1134	1178	1374	1014	1073	951	1012.67
ENSRNOG00000002749	4915	4565	4607	4695.67	3258	3386	3478	3374
ENSRNOG00000002750	766	638	752	718.667	448	424	449	440.333
ENSRNOG00000002751	482	395	377	418	10	22	16	16
ENSRNOG00000002753	10	13	20	14.3333	3	11	0	4.66667
ENSRNOG00000002754	0	0	1	0.333333	0	0	0	0
ENSRNOG00000002755	10274	7088	7690	8350.67	7412	8320	8553	8095
ENSRNOG00000002757	1357	1371	1452	1393.33	960	1114	874	982.667
ENSRNOG00000002759	485	381	410	425.333	440	495	418	451
ENSRNOG00000002760	9	2	2	4.33333	5	0	1	2
ENSRNOG00000002763	2097	2289	2331	2239	1142	1200	1229	1190.33
ENSRNOG00000002764	914	664	704	760.667	763	774	767	768
ENSRNOG00000002767	707	648	614	656.333	704	732	723	719.667
ENSRNOG00000002768	0	1	0	0.333333	6	6	7	6.33333
ENSRNOG00000002771	0	0	0	0	0	0	0	0
ENSRNOG00000002773	335	343	273	317	38	66	12	38.6667
ENSRNOG00000002775	253	224	176	217.667	116	206	158	160
ENSRNOG00000002776	0	2	2	1.33333	0	0	2	0.666667
ENSRNOG00000002778	565	392	428	461.667	85	128	103	105.333
ENSRNOG00000002781	560	526	532	539.333	489	536	453	492.667
ENSRNOG00000002782	0	0	0	0	0	0	0	0
ENSRNOG00000002783	98	125	115	112.667	26	21	40	29
ENSRNOG00000002784	28	38	32	32.6667	1	2	0	1
ENSRNOG00000002789	3	2	2	2.33333	2	0	0	0.666667
ENSRNOG00000002790	1000	827	896	907.667	748	784	815	782.333
ENSRNOG00000002791	238	195	160	197.667	27	26	19	24
ENSRNOG00000002792	2	0	0	0.666667	0	0	0	0
ENSRNOG00000002793	100	9	70	59.6667	0	5	1	2
ENSRNOG00000002794	2	9	11	7.33333	149	118	172	146.333
ENSRNOG00000002795	729	1042	1031	934	511	595	521	542.333
ENSRNOG00000002797	133	81	107	107	9	11	16	12
ENSRNOG00000002800	363	643	417	474.333	8	17	21	15.3333
ENSRNOG00000002802	7	3	1	3.66667	1	0	10	3.66667
ENSRNOG00000002803	6225	4085	4514	4941.33	1315	1419	1593	1442.33
ENSRNOG00000002807	7852	10928	10102	9627.33	6540	7745	6433	6906
ENSRNOG00000002810	186	196	243	208.333	4	10	1	5
ENSRNOG00000002811	18	26	16	20	7	10	3	6.66667
ENSRNOG00000002812	57	32	48	45.6667	0	4	1	1.66667
ENSRNOG00000002813	661	576	590	609	581	527	527	545
ENSRNOG00000002814	7	17	4	9.33333	20	27	12	19.6667
ENSRNOG00000002815	626	792	878	765.333	57122	57379	61626	58709
ENSRNOG00000002816	880	1153	1142	1058.33	509	476	430	471.667
ENSRNOG00000002818	5171	5587	5682	5480	1505	1547	1455	1502.33
ENSRNOG00000002820	10	12	12	11.3333	0	0	0	0
ENSRNOG00000002821	1006	1104	1122	1077.33	411	506	431	449.333
ENSRNOG00000002823	1948	1818	1948	1904.67	1987	1871	1932	1930
ENSRNOG00000002824	2223	1764	1716	1901	970	1028	1194	1064
ENSRNOG00000002826	83	65	72	73.3333	106	98	113	105.667
ENSRNOG00000002827	191	132	136	153	27	58	22	35.6667
ENSRNOG00000002828	1561	1215	1494	1423.33	2676	3006	2680	2787.33
ENSRNOG00000002829	13	9	6	9.33333	0	0	0	0
ENSRNOG00000002831	8245	11852	12403	10833.3	6496	6962	5912	6456.67
ENSRNOG00000002832	5925	8719	8153	7599	8656	9670	9642	9322.67
ENSRNOG00000002833	1377	1048	1069	1164.67	387	470	402	419.667
ENSRNOG00000002834	0	0	0	0	0	0	0	0
ENSRNOG00000002835	2069	1569	1163	1600.33	959	987	784	910
ENSRNOG00000002837	901	1230	1186	1105.67	105	133	110	116
ENSRNOG00000002838	1128	1222	1121	1157	1053	1048	1014	1038.33
ENSRNOG00000002839	656	540	582	592.667	3374	3563	3898	3611.67
ENSRNOG00000002840	22472	26406	25824	24900.7	32736	32120	32504	32453.3
ENSRNOG00000002841	2649	1933	1782	2121.33	1332	1371	1553	1418.67
ENSRNOG00000002843	0	1	0	0.333333	0	0	0	0
ENSRNOG00000002844	100	108	135	114.333	48	26	40	38
ENSRNOG00000002845	0	0	0	0	0	0	0	0
ENSRNOG00000002848	793	661	663	705.667	814	924	864	867.333
ENSRNOG00000002851	617	903	871	797	509	519	505	511
ENSRNOG00000002852	112	198	174	161.333	259	254	235	249.333
ENSRNOG00000002855	2448	2053	2120	2207	1996	2090	2239	2108.33
ENSRNOG00000002858	0	1	0	0.333333	0	0	0	0
ENSRNOG00000002860	3061	2653	2547	2753.67	2382	2344	2422	2382.67
ENSRNOG00000002862	1869	2004	1852	1908.33	189	205	214	202.667
ENSRNOG00000002863	45	69	68	60.6667	0	12	1	4.33333
ENSRNOG00000002864	1375	2331	2577	2094.33	519	594	412	508.333
ENSRNOG00000002866	83	68	59	70	11	10	11	10.6667
ENSRNOG00000002871	1881	1224	1231	1445.33	797	867	643	769
ENSRNOG00000002873	4013	4607	4440	4353.33	2090	2103	2326	2173
ENSRNOG00000002874	1902	957	992	1283.67	861	990	898	916.333
ENSRNOG00000002875	788	690	652	710	289	277	279	281.667
ENSRNOG00000002876	59	94	65	72.6667	61	85	42	62.6667
ENSRNOG00000002877	11670	14753	13453	13292	4640	5050	5298	4996
ENSRNOG00000002878	0	0	0	0	0	0	0	0
ENSRNOG00000002879	417	601	620	546	544	556	459	519.667
ENSRNOG00000002881	1254	1298	980	1177.33	522	552	619	564.333
ENSRNOG00000002882	432	605	581	539.333	189	194	216	199.667
ENSRNOG00000002883	134	264	226	208	177	206	177	186.667
ENSRNOG00000002884	464	324	306	364.667	353	392	352	365.667
ENSRNOG00000002886	13926	14728	13868	14174	4277	4628	4299	4401.33
ENSRNOG00000002887	1401	2097	1970	1822.67	536	663	516	571.667
ENSRNOG00000002889	0	0	0	0	0	0	0	0
ENSRNOG00000002890	482	345	286	371	754	799	853	802
ENSRNOG00000002894	1540	1827	1711	1692.67	597	633	636	622
ENSRNOG00000002895	63	109	101	91	46	39	40	41.6667
ENSRNOG00000002896	3508	3689	3417	3538	4597	4735	4550	4627.33
ENSRNOG00000002898	1172	1214	1132	1172.67	646	668	680	664.667
ENSRNOG00000002899	831	681	674	728.667	845	943	1144	977.333
ENSRNOG00000002903	838	918	816	857.333	529	537	520	528.667
ENSRNOG00000002904	9	15	11	11.6667	38	17	21	25.3333
ENSRNOG00000002905	171	191	218	193.333	69	58	51	59.3333
ENSRNOG00000002906	14	13	9	12	163	114	184	153.667
ENSRNOG00000002907	693	1109	1099	967	154	157	213	174.667
ENSRNOG00000002908	2261	2933	3022	2738.67	1240	1317	1252	1269.67
ENSRNOG00000002909	0	0	0	0	0	0	0	0
ENSRNOG00000002911	0	0	0	0	0	6	0	2
ENSRNOG00000002912	457	404	411	424	167	202	184	184.333
ENSRNOG00000002914	677	857	859	797.667	266	299	294	286.333
ENSRNOG00000002915	137	229	245	203.667	90	77	96	87.6667
ENSRNOG00000002916	1	2	2	1.66667	49	57	51	52.3333
ENSRNOG00000002917	1	0	3	1.33333	0	0	0	0
ENSRNOG00000002918	2	2	0	1.33333	0	7	1	2.66667
ENSRNOG00000002919	100	116	89	101.667	452	900	183	511.667
ENSRNOG00000002921	0	0	0	0	0	0	0	0
ENSRNOG00000002922	180	162	144	162	13	15	17	15
ENSRNOG00000002923	0	0	0	0	0	0	0	0
ENSRNOG00000002925	20	3	2	8.33333	11	5	11	9
ENSRNOG00000002926	210	189	146	181.667	159	186	178	174.333
ENSRNOG00000002928	427	681	680	596	468	502	478	482.667
ENSRNOG00000002930	277	490	437	401.333	92	98	82	90.6667
ENSRNOG00000002932	3144	3670	3437	3417	1220	1292	1415	1309
ENSRNOG00000002934	1446	1588	1427	1487	60185	62617	61480	61427.3
ENSRNOG00000002935	1431	1508	1554	1497.67	1571	1700	1557	1609.33
ENSRNOG00000002936	0	0	4	1.33333	0	9	1	3.33333
ENSRNOG00000002937	0	2	2	1.33333	0	2	1	1
ENSRNOG00000002940	8421	8002	7832	8085	4273	4562	4656	4497
ENSRNOG00000002941	534	410	419	454.333	675	916	927	839.333
ENSRNOG00000002942	0	0	0	0	0	0	0	0
ENSRNOG00000002943	597	602	560	586.333	458	418	357	411
ENSRNOG00000002944	337	467	489	431	165	186	159	170
ENSRNOG00000002946	19	51	49	39.6667	0	6	7	4.33333
ENSRNOG00000002947	4	4	0	2.66667	252	206	235	231
ENSRNOG00000002948	339	473	450	420.667	9	10	16	11.6667
ENSRNOG00000002949	528	706	761	665	406	435	337	392.667
ENSRNOG00000002950	149	375	345	289.667	7	6	12	8.33333
ENSRNOG00000002951	0	0	0	0	0	0	0	0
ENSRNOG00000002953	36	70	47	51	30	29	22	27
ENSRNOG00000002956	4245	3437	3095	3592.33	8605	9666	9916	9395.67
ENSRNOG00000002959	426	488	402	438.667	44	53	51	49.3333
ENSRNOG00000002960	20	13	17	16.6667	3	12	2	5.66667
ENSRNOG00000002963	169	242	253	221.333	9	31	9	16.3333
ENSRNOG00000002964	0	2	2	1.33333	54	48	43	48.3333
ENSRNOG00000002968	5	12	15	10.6667	4	0	0	1.33333
ENSRNOG00000002969	1357	1887	1719	1654.33	4721	5408	5040	5056.33
ENSRNOG00000002970	48	47	40	45	13	23	29	21.6667
ENSRNOG00000002972	51	69	114	78	36	17	28	27
ENSRNOG00000002974	87	60	7	51.3333	196	320	490	335.333
ENSRNOG00000002975	436	829	978	747.667	251	268	234	251
ENSRNOG00000002976	1098	1451	1337	1295.33	863	872	832	855.667
ENSRNOG00000002977	281	252	273	268.667	262	241	277	260
ENSRNOG00000002978	8	9	12	9.66667	0	0	0	0
ENSRNOG00000002979	22	51	45	39.3333	30	40	16	28.6667
ENSRNOG00000002980	1549	1413	1529	1497	1257	1286	1359	1300.67
ENSRNOG00000002981	1116	2056	1566	1579.33	80	82	77	79.6667
ENSRNOG00000002983	654	464	709	609	760	832	832	808
ENSRNOG00000002984	7	7	10	8	42	54	65	53.6667
ENSRNOG00000002985	493	776	747	672	178	225	193	198.667
ENSRNOG00000002986	927	722	705	784.667	479	428	484	463.667
ENSRNOG00000002987	380	483	341	401.333	998	707	865	856.667
ENSRNOG00000002989	1585	1792	1803	1726.67	751	774	783	769.333
ENSRNOG00000002991	279	230	253	254	70	83	78	77
ENSRNOG00000002993	518	485	463	488.667	320	302	321	314.333
ENSRNOG00000002994	26	49	37	37.3333	2	14	8	8
ENSRNOG00000002997	846	1396	1145	1129	358	509	375	414
ENSRNOG00000002999	705	813	760	759.333	942	922	869	911
ENSRNOG00000003003	531	532	518	527	489	577	557	541
ENSRNOG00000003005	61	94	101	85.3333	10	9	14	11
ENSRNOG00000003008	111	95	108	104.667	205	210	223	212.667
ENSRNOG00000003009	18	19	6	14.3333	94	110	127	110.333
ENSRNOG00000003011	865	1230	1069	1054.67	764	793	694	750.333
ENSRNOG00000003013	1808	1096	1130	1344.67	761	814	730	768.333
ENSRNOG00000003014	2342	2148	1979	2156.33	1614	1643	1749	1668.67
ENSRNOG00000003018	523	537	554	538	24	50	42	38.6667
ENSRNOG00000003019	3284	3388	3335	3335.67	1273	1391	1472	1378.67
ENSRNOG00000003020	0	4	3	2.33333	0	0	0	0
ENSRNOG00000003021	0	0	0	0	0	0	0	0
ENSRNOG00000003025	470	340	317	375.667	291	323	287	300.333
ENSRNOG00000003026	1471	1943	1952	1788.67	764	825	725	771.333
ENSRNOG00000003027	0	0	1	0.333333	0	0	0	0
ENSRNOG00000003028	21	16	21	19.3333	17	15	19	17
ENSRNOG00000003029	33983	34597	34791	34457	43816	42103	40558	42159
ENSRNOG00000003030	2	1	0	1	0	0	0	0
ENSRNOG00000003031	1158	1776	1366	1433.33	853	1018	1088	986.333
ENSRNOG00000003033	149	303	259	237	237	247	237	240.333
ENSRNOG00000003035	0	0	0	0	0	0	0	0
ENSRNOG00000003038	263	393	368	341.333	402	428	551	460.333
ENSRNOG00000003039	616	684	681	660.333	0	0	0	0
ENSRNOG00000003041	1349	1613	1503	1488.33	640	808	726	724.667
ENSRNOG00000003042	597	723	755	691.667	294	333	322	316.333
ENSRNOG00000003048	1404	995	1014	1137.67	903	928	839	890
ENSRNOG00000003049	1713	1830	1735	1759.33	1570	1448	1464	1494
ENSRNOG00000003050	2027	2940	2765	2577.33	2013	2384	1988	2128.33
ENSRNOG00000003052	196	212	192	200	220	242	255	239
ENSRNOG00000003054	1650	1455	1282	1462.33	735	703	750	729.333
ENSRNOG00000003059	49	61	57	55.6667	61	49	36	48.6667
ENSRNOG00000003062	1118	1038	1094	1083.33	667	822	746	745
ENSRNOG00000003063	294	348	373	338.333	380	467	486	444.333
ENSRNOG00000003064	1	6	7	4.66667	4	0	5	3
ENSRNOG00000003065	5441	5465	5404	5436.67	2497	2894	2596	2662.33
ENSRNOG00000003066	1130	1720	1626	1492	406	420	406	410.667
ENSRNOG00000003067	5	4	0	3	0	0	1	0.333333
ENSRNOG00000003068	210	274	273	252.333	54	55	54	54.3333
ENSRNOG00000003069	133	143	106	127.333	3	35	15	17.6667
ENSRNOG00000003070	360	398	378	378.667	229	184	180	197.667
ENSRNOG00000003071	529	364	383	425.333	1027	1069	1044	1046.67
ENSRNOG00000003073	216	217	235	222.667	11	7	29	15.6667
ENSRNOG00000003075	545	648	561	584.667	365	389	493	415.667
ENSRNOG00000003076	1081	1211	1227	1173	681	653	628	654
ENSRNOG00000003078	990	907	896	931	1044	1091	1187	1107.33
ENSRNOG00000003080	107	142	153	134	63	69	60	64
ENSRNOG00000003081	526	541	607	558	195	258	245	232.667
ENSRNOG00000003084	5351	5450	5686	5495.67	1103	1189	1082	1124.67
ENSRNOG00000003085	0	2	1	1	0	0	1	0.333333
ENSRNOG00000003086	331	378	510	406.333	146	186	185	172.333
ENSRNOG00000003087	6	6	9	7	5	3	0	2.66667
ENSRNOG00000003088	1121	1380	1110	1203.67	20	52	16	29.3333
ENSRNOG00000003089	0	0	0	0	0	0	0	0
ENSRNOG00000003094	2	6	4	4	0	4	0	1.33333
ENSRNOG00000003095	14	16	12	14	117	152	165	144.667
ENSRNOG00000003096	144	544	411	366.333	8	11	8	9
ENSRNOG00000003098	3062	3002	2771	2945	43	59	92	64.6667
ENSRNOG00000003099	6274	5810	5717	5933.67	3323	3725	3332	3460
ENSRNOG00000003100	259	253	243	251.667	105	135	98	112.667
ENSRNOG00000003103	1191	1440	1423	1351.33	143	206	180	176.333
ENSRNOG00000003104	68	107	97	90.6667	8	9	13	10
ENSRNOG00000003105	68	63	71	67.3333	9	8	12	9.66667
ENSRNOG00000003108	388	501	447	445.333	743	847	743	777.667
ENSRNOG00000003109	435	644	651	576.667	13	13	12	12.6667
ENSRNOG00000003110	0	0	0	0	0	0	0	0
ENSRNOG00000003111	397	522	544	487.667	265	220	233	239.333
ENSRNOG00000003112	7	8	8	7.66667	7	3	0	3.33333
ENSRNOG00000003114	574	651	585	603.333	342	455	386	394.333
ENSRNOG00000003115	56	92	83	77	34	29	38	33.6667
ENSRNOG00000003116	142	201	190	177.667	30	27	21	26
ENSRNOG00000003117	2673	2288	2432	2464.33	2022	2117	2159	2099.33
ENSRNOG00000003119	0	0	0	0	0	0	0	0
ENSRNOG00000003120	433	659	538	543.333	9731	10822	9415	9989.33
ENSRNOG00000003121	1308	1825	1721	1618	3734	3705	3700	3713
ENSRNOG00000003122	874	607	625	702	362	425	357	381.333
ENSRNOG00000003123	2265	1886	2035	2062	2397	2438	2386	2407
ENSRNOG00000003125	1531	1854	1696	1693.67	1230	1212	1097	1179.67
ENSRNOG00000003127	276	367	365	336	114	132	133	126.333
ENSRNOG00000003129	689	879	849	805.667	241	230	172	214.333
ENSRNOG00000003131	1021	1610	1565	1398.67	403	505	426	444.667
ENSRNOG00000003132	956	972	909	945.667	23	15	16	18
ENSRNOG00000003133	0	0	0	0	0	0	0	0
ENSRNOG00000003134	456	415	402	424.333	30	109	52	63.6667
ENSRNOG00000003135	5	2	1	2.66667	0	0	0	0
ENSRNOG00000003136	0	0	0	0	0	0	2	0.666667
ENSRNOG00000003137	7	6	8	7	7	13	3	7.66667
ENSRNOG00000003138	82	74	75	77	13	58	39	36.6667
ENSRNOG00000003139	5144	4236	4110	4496.67	2064	1828	1951	1947.67
ENSRNOG00000003143	114	111	71	98.6667	28	55	63	48.6667
ENSRNOG00000003144	864	1300	1309	1157.67	797	845	814	818.667
ENSRNOG00000003146	4221	2404	2398	3007.67	2199	2451	2276	2308.67
ENSRNOG00000003147	4060	5445	5314	4939.67	5047	5391	5046	5161.33
ENSRNOG00000003148	973	1426	1312	1237	7858	7835	7873	7855.33
ENSRNOG00000003149	1236	1769	1857	1620.67	579	615	543	579
ENSRNOG00000003150	519	596	523	546	836	912	998	915.333
ENSRNOG00000003151	1247	1133	1093	1157.67	907	880	1041	942.667
ENSRNOG00000003153	8	12	9	9.66667	7	8	0	5
ENSRNOG00000003158	1	2	5	2.66667	4	1	2	2.33333
ENSRNOG00000003160	640	466	492	532.667	360	560	426	448.667
ENSRNOG00000003163	3243	2799	2881	2974.33	4863	5173	4803	4946.33
ENSRNOG00000003164	0	0	0	0	0	0	0	0
ENSRNOG00000003170	47	48	52	49	12	9	10	10.3333
ENSRNOG00000003171	12	3	5	6.66667	1	6	1	2.66667
ENSRNOG00000003172	448	706	550	568	30	67	22	39.6667
ENSRNOG00000003173	1	1	0	0.666667	2	1	0	1
ENSRNOG00000003174	914	698	732	781.333	578	620	664	620.667
ENSRNOG00000003176	0	1	1	0.666667	0	0	0	0
ENSRNOG00000003177	1490	1108	1055	1217.67	4157	3651	3659	3822.33
ENSRNOG00000003178	838	1101	962	967	728	661	585	658
ENSRNOG00000003180	579	528	550	552.333	245	229	216	230
ENSRNOG00000003181	400	241	244	295	87	104	85	92
ENSRNOG00000003182	0	0	0	0	0	1	0	0.333333
ENSRNOG00000003183	1043	1715	1437	1398.33	21917	24293	22675	22961.7
ENSRNOG00000003185	1734	1781	1562	1692.33	983	1074	1011	1022.67
ENSRNOG00000003186	360	494	423	425.667	405	396	345	382
ENSRNOG00000003187	237	123	144	168	104	134	154	130.667
ENSRNOG00000003189	108	98	105	103.667	2	8	1	3.66667
ENSRNOG00000003191	2343	1513	1579	1811.67	967	896	991	951.333
ENSRNOG00000003192	0	6	5	3.66667	0	0	0	0
ENSRNOG00000003194	177	196	225	199.333	100	155	151	135.333
ENSRNOG00000003195	365	573	606	514.667	279	357	244	293.333
ENSRNOG00000003198	66	27	56	49.6667	12	40	4	18.6667
ENSRNOG00000003201	14	15	16	15	7	0	0	2.33333
ENSRNOG00000003202	1999	1222	1305	1508.67	218	218	258	231.333
ENSRNOG00000003203	1878	1739	1706	1774.33	3959	4300	3778	4012.33
ENSRNOG00000003205	1281	1228	1239	1249.33	40	85	38	54.3333
ENSRNOG00000003206	7043	5229	5485	5919	4362	4718	4446	4508.67
ENSRNOG00000003207	98	78	79	85	24	34	37	31.6667
ENSRNOG00000003208	1293	831	993	1039	10	3	3	5.33333
ENSRNOG00000003209	726	767	755	749.333	3143	3053	3143	3113
ENSRNOG00000003210	0	0	0	0	0	0	0	0
ENSRNOG00000003211	1808	1415	1447	1556.67	2034	2006	1952	1997.33
ENSRNOG00000003213	1549	1896	1628	1691	705	772	817	764.667
ENSRNOG00000003214	520	551	555	542	186	175	193	184.667
ENSRNOG00000003215	741	665	647	684.333	370	379	379	376
ENSRNOG00000003217	274	466	426	388.667	12861	13002	14720	13527.7
ENSRNOG00000003218	256	194	224	224.667	42	75	54	57
ENSRNOG00000003219	43	48	48	46.3333	117	87	83	95.6667
ENSRNOG00000003220	585	114	224	307.667	183	235	264	227.333
ENSRNOG00000003221	4	2	4	3.33333	10	20	8	12.6667
ENSRNOG00000003223	4859	6216	5579	5551.33	8156	8092	8260	8169.33
ENSRNOG00000003224	1170	1513	1585	1422.67	449	516	425	463.333
ENSRNOG00000003225	768	830	855	817.667	483	358	384	408.333
ENSRNOG00000003226	7666	9279	9329	8758	4260	4596	4367	4407.67
ENSRNOG00000003227	0	0	3	1	0	0	0	0
ENSRNOG00000003228	1208	1378	1324	1303.33	739	972	790	833.667
ENSRNOG00000003229	4095	3736	3671	3834	4155	4484	3919	4186
ENSRNOG00000003232	584	1308	1185	1025.67	1332	1595	1373	1433.33
ENSRNOG00000003233	3	13	4	6.66667	0	0	0	0
ENSRNOG00000003234	1375	2200	2038	1871	1361	1515	1370	1415.33
ENSRNOG00000003235	1243	1987	1857	1695.67	868	947	857	890.667
ENSRNOG00000003237	1925	2145	1949	2006.33	1641	1643	1524	1602.67
ENSRNOG00000003239	1312	1638	1614	1521.33	1009	1102	949	1020
ENSRNOG00000003241	36	5	12	17.6667	2	40	2	14.6667
ENSRNOG00000003242	4295	2156	2407	2952.67	7792	7915	7628	7778.33
ENSRNOG00000003243	702	952	891	848.333	373	488	362	407.667
ENSRNOG00000003244	0	6	3	3	2	4	2	2.66667
ENSRNOG00000003245	0	0	0	0	0	0	0	0
ENSRNOG00000003246	1	2	0	1	4	0	0	1.33333
ENSRNOG00000003247	794	850	856	833.333	339	351	289	326.333
ENSRNOG00000003248	3002	3477	3294	3257.67	400	445	417	420.667
ENSRNOG00000003251	230	69	133	144	53	76	29	52.6667
ENSRNOG00000003253	883	1014	957	951.333	876	811	644	777
ENSRNOG00000003254	13	12	10	11.6667	14	6	21	13.6667
ENSRNOG00000003256	11576	7978	8479	9344.33	13138	13371	14606	13705
ENSRNOG00000003258	1519	921	917	1119	535	740	645	640
ENSRNOG00000003259	52	90	53	65	40	62	37	46.3333
ENSRNOG00000003260	127	155	132	138	112	94	116	107.333
ENSRNOG00000003261	16141	11038	11389	12856	8720	10167	11000	9962.33
ENSRNOG00000003262	314	253	239	268.667	0	11	0	3.66667
ENSRNOG00000003263	0	0	1	0.333333	0	0	0	0
ENSRNOG00000003264	393	602	603	532.667	310	300	312	307.333
ENSRNOG00000003266	4	0	0	1.33333	5	2	0	2.33333
ENSRNOG00000003267	789	1226	1230	1081.67	688	801	680	723
ENSRNOG00000003268	1597	1926	1772	1765	353	451	385	396.333
ENSRNOG00000003269	751	829	857	812.333	3268	3407	3485	3386.67
ENSRNOG00000003272	57	124	103	94.6667	18	10	21	16.3333
ENSRNOG00000003273	35	41	38	38	0	3	0	1
ENSRNOG00000003275	2	0	0	0.666667	0	0	0	0
ENSRNOG00000003276	722	863	827	804	3426	3430	3336	3397.33
ENSRNOG00000003278	101	175	195	157	151	188	143	160.667
ENSRNOG00000003279	33	48	47	42.6667	70	84	66	73.3333
ENSRNOG00000003280	5	13	13	10.3333	3	17	0	6.66667
ENSRNOG00000003281	545	563	476	528	311	479	388	392.667
ENSRNOG00000003283	528	684	533	581.667	12	21	37	23.3333
ENSRNOG00000003284	446	693	732	623.667	4320	4658	4446	4474.67
ENSRNOG00000003285	66	59	54	59.6667	7	28	14	16.3333
ENSRNOG00000003286	0	0	0	0	0	0	0	0
ENSRNOG00000003287	38	36	46	40	49	36	40	41.6667
ENSRNOG00000003288	9	0	1	3.33333	0	3	0	1
ENSRNOG00000003289	1162	1075	970	1069	850	1034	896	926.667
ENSRNOG00000003290	1968	2113	1990	2023.67	471	625	564	553.333
ENSRNOG00000003291	1821	1958	2041	1940	984	965	862	937
ENSRNOG00000003294	0	0	0	0	0	0	0	0
ENSRNOG00000003296	327	266	264	285.667	20	20	23	21
ENSRNOG00000003298	0	5	5	3.33333	0	0	0	0
ENSRNOG00000003299	0	0	0	0	0	0	0	0
ENSRNOG00000003300	1054	878	819	917	220	299	277	265.333
ENSRNOG00000003302	1105	1354	1482	1313.67	1734	1814	1738	1762
ENSRNOG00000003303	1	3	3	2.33333	0	0	0	0
ENSRNOG00000003304	0	14	3	5.66667	1	0	3	1.33333
ENSRNOG00000003305	3	2	5	3.33333	2	5	0	2.33333
ENSRNOG00000003307	650	802	771	741	1365	1285	1262	1304
ENSRNOG00000003308	82	111	92	95	1	5	7	4.33333
ENSRNOG00000003310	26	28	23	25.6667	309	305	317	310.333
ENSRNOG00000003312	7	6	6	6.33333	239	264	206	236.333
ENSRNOG00000003313	51	7	25	27.6667	4	19	7	10
ENSRNOG00000003315	2590	2428	2595	2537.67	1702	1612	1736	1683.33
ENSRNOG00000003324	838	1067	1036	980.333	164	249	211	208
ENSRNOG00000003326	1723	1421	1633	1592.33	1181	1452	1399	1344
ENSRNOG00000003327	11	6	8	8.33333	14	5	14	11
ENSRNOG00000003328	1996	2478	2545	2339.67	1967	2053	1811	1943.67
ENSRNOG00000003329	972	659	716	782.333	453	447	538	479.333
ENSRNOG00000003330	1123	1492	1317	1310.67	478	603	549	543.333
ENSRNOG00000003332	81	102	180	121	87	83	71	80.3333
ENSRNOG00000003334	717	1025	1019	920.333	1296	1619	1433	1449.33
ENSRNOG00000003336	3	11	8	7.33333	1	7	0	2.66667
ENSRNOG00000003338	383	396	370	383	327	403	311	347
[truncated: 27,480 more rows]
