# Supplementary material for: Mechanisms That Determine the Internal Environment of the Developing Brain: A Transcriptomic, Functional and Ultrastructural Approach
Source: PLoS One. 2013 Jul 2;8(7):e65629. doi: 10.1371/journal.pone.0065629 (PMC3699566; doi:10.1371/journal.pone.0065629)
Supplement: Table S3 — Junction specific genes. A dataset containing junction transcripts from Illumina screen that were statistically enriched in either the embryo (E15) or adult, as identified by GEO annotations. (XLSX) [file pone.0065629.s003.xlsx]

## Sheet: Table S3_junction transcripts
GeneID	logConc	log2FC	P.Value	adj.P.Val	FC	GeneName	Gene Description	Direction
ENSRNOG00000000010	-18.189	5.81228	7.64e-69	7.22e-67	56.1914	Cbln1	Cerebellin-1Cerebellin[des-Ser1]-cerebellin [Source:UniProtKB/Swiss-Prot;Acc:P63182]	E
ENSRNOG00000000368	-17.6911	1.52398	5.01e-09	3.14e-08	2.87583	GRIK2_RAT	Glutamate receptor, ionotropic kainate 2 [Source:UniProtKB/Swiss-Prot;Acc:P42260]	E
ENSRNOG00000000483	-13.511	0.847279	0.000119004	0.000471776	1.7991	Syngap1	Ras GTPase-activating protein SynGAP [Source:UniProtKB/Swiss-Prot;Acc:Q9QUH6]	E
ENSRNOG00000000552	-17.9363	3.80982	1.11e-38	3.21e-37	14.024	Col13a1	collagen alpha-1(XIII) chain [Source:RefSeq peptide;Acc:NP_001102642]	E
ENSRNOG00000000693	-20.5748	1.35355	0.00167982	0.00559986	2.5554	Svop	Synaptic vesicle 2-related protein [Source:UniProtKB/Swiss-Prot;Acc:Q9Z2I7]	E
ENSRNOG00000000805	-13.018	2.8795	8.13e-35	2.03e-33	7.35893	Gja1	Gap junction alpha-1 protein [Source:UniProtKB/Swiss-Prot;Acc:P08050]	E
ENSRNOG00000000936	-16.3259	0.785999	0.000772711	0.00271791	1.72429	Stx2	Syntaxin-2 [Source:UniProtKB/Swiss-Prot;Acc:P50279]	E
ENSRNOG00000000986	-15.9726	1.55785	3.06e-11	2.29e-10	2.94415	D3ZXQ2_RAT	Uncharacterized protein [Source:UniProtKB/TrEMBL;Acc:D3ZXQ2]	E
ENSRNOG00000001007	-13.2249	-1.44871	7.22e-11	5.25e-10	-2.72964	Baiap2l1	Brain-specific angiogenesis inhibitor 1-associated protein 2-like protein 1 [Source:UniProtKB/Swiss-Prot;Acc:Q3KR97]	A
ENSRNOG00000001195	-13.7798	-3.1849	5.83e-41	1.85e-39	-9.09388	Trpv4	Transient receptor potential cation channel subfamily V member 4 [Source:UniProtKB/Swiss-Prot;Acc:Q9ERZ8]	A
ENSRNOG00000001296	-20.4483	-1.74459	2.15e-05	9.37e-05	-3.351	P2rx7	P2X purinoceptor 7 [Source:UniProtKB/Swiss-Prot;Acc:Q64663]	A
ENSRNOG00000001368	-22.784	-4.69642	8.96e-09	5.48e-08	-25.9276	Rph3a	Rabphilin-3A [Source:UniProtKB/Swiss-Prot;Acc:P47709]	A
ENSRNOG00000001488	-12.161	-1.36373	6.74e-10	4.55e-09	-2.5735	Psmb1	Proteasome subunit beta type-1 [Source:UniProtKB/Swiss-Prot;Acc:P18421]	A
ENSRNOG00000001518	-15.394	2.85819	2.4e-32	5.45e-31	7.25105	Itga6	Integrin alpha 6 subchain [Source:UniProtKB/TrEMBL;Acc:Q924W3]	E
ENSRNOG00000001528	-17.0523	0.914486	0.000127196	0.00050263	1.8849	Gap43	Neuromodulin [Source:UniProtKB/Swiss-Prot;Acc:P07936]	E
ENSRNOG00000001557	-13.9986	1.05444	2.02e-06	9.9e-06	2.07691	Cxadr	Coxsackievirus and adenovirus receptor homolog [Source:UniProtKB/Swiss-Prot;Acc:Q9R066]	E
ENSRNOG00000001571	-20.8872	4.88722	2.54e-22	3.63e-21	29.5937	Cldn8	claudin-8 [Source:RefSeq peptide;Acc:NP_001032863]	E
ENSRNOG00000001575	-18.0155	5.87838	1.18e-72	1.33e-70	58.826	Grik1	Glutamate receptor, ionotropic kainate 1 [Source:UniProtKB/Swiss-Prot;Acc:P22756]	E
ENSRNOG00000001679	-22.4854	-2.12715	0.00445785	0.0138933	-4.36853	Gabrr3	Gamma-aminobutyric acid receptor subunit rho-3 [Source:UniProtKB/Swiss-Prot;Acc:P50573]	A
ENSRNOG00000001769	-15.2865	0.835629	0.00021257	0.000812861	1.78464	Tnk2	Activated CDC42 kinase 1 [Source:UniProtKB/Swiss-Prot;Acc:Q5U2X5]	E
ENSRNOG00000001793	-13.4292	-1.32823	2.14e-09	1.39e-08	-2.51094	Heg1	HEG homolog 1 (zebrafish) Gene [Source:MGI Symbol;Acc:MGI:1924696]	A
ENSRNOG00000001825	-15.9123	-2.52623	4.1e-26	7.08e-25	-5.76065	Pkp2	plakophilin-2 [Source:RefSeq peptide;Acc:NP_001093969]	A
ENSRNOG00000001873	-14.4813	-1.17179	1.5e-07	8.24e-07	-2.25291	P2rx6	P2X purinoceptor 6 [Source:UniProtKB/Swiss-Prot;Acc:P51579]	A
ENSRNOG00000002001	-13.7765	1.2883	7.21e-09	4.45e-08	2.44241	Itsn1	Intersectin-1 [Source:UniProtKB/Swiss-Prot;Acc:Q9WVE9]	E
ENSRNOG00000002095	-13.8699	-1.01743	4.19e-06	1.98e-05	-2.02431	Arhgap24	Rho GTPase-activating protein 24 [Source:UniProtKB/Swiss-Prot;Acc:Q5U2Z7]	A
ENSRNOG00000002176	-13.8282	0.575011	0.00892559	0.0263539	1.48969	Pvrl3	poliovirus receptor-related protein 3 [Source:RefSeq peptide;Acc:NP_001099353]	E
ENSRNOG00000002182	-14.0785	2.37655	9.05e-25	1.46e-23	5.19293	Sep11	Septin-11 [Source:UniProtKB/Swiss-Prot;Acc:B3GNI6]	E
ENSRNOG00000002208	-13.1711	0.685258	0.00176464	0.00586269	1.60799	Shroom3	protein Shroom3 [Source:RefSeq peptide;Acc:NP_001094359]	E
ENSRNOG00000002341	-15.8994	-0.573696	0.0118354	0.0341053	-1.48833	Trim25	E3 ubiquitin/ISG15 ligase TRIM25 [Source:RefSeq peptide;Acc:NP_001009536]	A
ENSRNOG00000002349	-18.0295	5.01052	1.4e-57	8.59e-56	32.2343	Gabra2	Gamma-aminobutyric acid receptor subunit alpha-2 [Source:UniProtKB/Swiss-Prot;Acc:P23576]	E
ENSRNOG00000002360	-18.0914	2.07766	5.46e-14	4.92e-13	4.22123	Gabrg1	Gamma-aminobutyric acid receptor subunit gamma-1 [Source:UniProtKB/Swiss-Prot;Acc:P23574]	E
ENSRNOG00000002710	-13.2511	-1.14861	1.95e-07	1.05e-06	-2.21701	Cnst	Uncharacterized protein [Source:UniProtKB/TrEMBL;Acc:D3ZKK3]	A
ENSRNOG00000002833	-14.6953	0.683437	0.00211956	0.00695585	1.60596	Gsk3b	Glycogen synthase kinase-3 beta [Source:UniProtKB/Swiss-Prot;Acc:P18266]	E
ENSRNOG00000003132	-17.1169	4.91345	8.74e-65	6.93e-63	30.1368	Mip	Lens fiber major intrinsic protein [Source:UniProtKB/Swiss-Prot;Acc:P09011]	E
ENSRNOG00000003262	-19.1762	5.41051	1.5e-49	6.67e-48	42.5329	Cacng4	Voltage-dependent calcium channel gamma-4 subunit [Source:UniProtKB/Swiss-Prot;Acc:Q8VHW9]	E
ENSRNOG00000003338	-15.6385	-0.65232	0.00394581	0.0124073	-1.57169	Pmp22	Peripheral myelin protein 22 [Source:UniProtKB/Swiss-Prot;Acc:P25094]	A
ENSRNOG00000003365	-17.5438	2.8403	2.59e-26	4.52e-25	7.16168	Cadm3	Cell adhesion molecule 3 [Source:UniProtKB/Swiss-Prot;Acc:Q1WIM3]	E
ENSRNOG00000003645	-11.486	0.715109	0.00103377	0.00356384	1.64161	Hnrnpab	heterogeneous nuclear ribonucleoprotein A/B [Source:RefSeq peptide;Acc:NP_112620]	E
ENSRNOG00000003648	-16.6573	3.82129	5.71e-47	2.26e-45	14.1359	Cldn6	claudin 6 [Source:RefSeq peptide;Acc:NP_001095834]	E
ENSRNOG00000003653	-13.4242	-1.41774	1.81e-10	1.28e-09	-2.67166	Fh1	Fumarate hydratase, mitochondrial [Source:UniProtKB/Swiss-Prot;Acc:P14408]	A
ENSRNOG00000003654	-17.2489	-1.17173	1.67e-06	8.24e-06	-2.25282	Cldn9	claudin-9 [Source:RefSeq peptide;Acc:NP_001011889]	A
ENSRNOG00000003667	-15.57	1.54036	2.59e-11	1.95e-10	2.90866	DMD_RAT	Dystrophin [Source:UniProtKB/Swiss-Prot;Acc:P11530]	E
ENSRNOG00000003680	-20.8118	2.70959	6.53e-09	4.05e-08	6.54135	Gabrb2	Gamma-aminobutyric acid receptor subunit beta-2 [Source:UniProtKB/Swiss-Prot;Acc:P63138]	E
ENSRNOG00000003746	-23.21	-2.6756	0.00989861	0.0288626	-6.38906	CXB1_RAT	Gap junction beta-1 protein [Source:UniProtKB/Swiss-Prot;Acc:P08033]	A
ENSRNOG00000004013	-15.9258	1.40543	1.57e-09	1.03e-08	2.64896	Grip1	Glutamate receptor-interacting protein 1 [Source:UniProtKB/Swiss-Prot;Acc:P97879]	E
ENSRNOG00000004049	-16.3679	1.06524	5.75e-06	2.68e-05	2.09252	Baiap2	Brain-specific angiogenesis inhibitor 1-associated protein 2 [Source:UniProtKB/Swiss-Prot;Acc:Q6GMN2]	E
ENSRNOG00000004165	-16.1444	1.08846	3.03e-06	1.46e-05	2.12647	Prkd1	Serine/threonine-protein kinase D1 [Source:UniProtKB/Swiss-Prot;Acc:Q9WTQ1]	E
ENSRNOG00000004201	-16.6233	0.675462	0.00417724	0.0130806	1.59711	Rims2	Regulating synaptic membrane exocytosis protein 2 [Source:UniProtKB/Swiss-Prot;Acc:Q9JIS1]	E
ENSRNOG00000004309	-13.1181	-0.743708	0.000684657	0.00243609	-1.67447	Actn1	Alpha-actinin-1 [Source:UniProtKB/Swiss-Prot;Acc:Q9Z1P2]	A
ENSRNOG00000004322	-13.2946	-2.1992	4.49e-22	6.35e-21	-4.59226	Sh3kbp1	SH3 domain-containing kinase-binding protein 1 [Source:UniProtKB/Swiss-Prot;Acc:Q925Q9]	A
ENSRNOG00000004414	-14.5469	-2.43556	8.36e-26	1.42e-24	-5.40976	F11r	Junctional adhesion molecule A [Source:UniProtKB/Swiss-Prot;Acc:Q9JHY1]	A
ENSRNOG00000004527	-34.9278	30.1765	3.69e-13	3.15e-12	1.21349e+09	Lin7a	Protein lin-7 homolog A [Source:UniProtKB/Swiss-Prot;Acc:Q9Z250]	E
ENSRNOG00000004860	-10.8796	0.55432	0.0107497	0.0311562	1.46848	Myh9	Myosin-9 [Source:UniProtKB/Swiss-Prot;Acc:Q62812]	E
ENSRNOG00000004889	-15.1314	3.45026	1.58e-44	5.77e-43	10.9303	Vangl2	Vang-like protein 2 [Source:UniProtKB/Swiss-Prot;Acc:P84889]	E
ENSRNOG00000005480	-13.8587	1.52897	9.03e-12	7.02e-11	2.88581	Csda	DNA-binding protein A [Source:UniProtKB/Swiss-Prot;Acc:Q62764]	E
ENSRNOG00000005726	-17.5577	-0.649004	0.00964876	0.0281983	-1.56808	Pclo	Protein piccolo [Source:UniProtKB/Swiss-Prot;Acc:Q9JKS6]	A
ENSRNOG00000006037	-17.9312	-2.19523	1.81e-16	1.89e-15	-4.57964	Snap25	Synaptosomal-associated protein 25 [Source:UniProtKB/Swiss-Prot;Acc:P60881]	A
ENSRNOG00000006174	-19.8107	4.71577	9.12e-33	2.1e-31	26.2777	Grid2	Glutamate receptor delta-2 subunit [Source:UniProtKB/Swiss-Prot;Acc:Q63226]	E
ENSRNOG00000006204	-17.8439	-1.9089	2.17e-13	1.88e-12	-3.75523	Slc30a3	Zinc transporter 3 [Source:UniProtKB/Swiss-Prot;Acc:Q6QIX3]	A
ENSRNOG00000006403	-16.4304	2.08	1.1e-17	1.25e-16	4.22807	Pvrl1	Nectin-1 [Source:UniProtKB/TrEMBL;Acc:Q9WTY6]	E
ENSRNOG00000006426	-17.1461	-1.14458	2.75e-06	1.33e-05	-2.21082	Syt1	Synaptotagmin-1 [Source:UniProtKB/Swiss-Prot;Acc:P21707]	A
ENSRNOG00000006595	-19.5182	1.93361	1.6e-08	9.62e-08	3.8201	Htr3a	5-hydroxytryptamine receptor 3A [Source:UniProtKB/Swiss-Prot;Acc:P35563]	E
ENSRNOG00000006870	-13.3366	-0.652245	0.00289924	0.0092949	-1.57161	Mtdh	Protein LYRIC [Source:UniProtKB/Swiss-Prot;Acc:Q9Z1W6]	A
ENSRNOG00000006876	-11.3837	-2.87477	4.15e-35	1.04e-33	-7.33487	Msx1	homeobox protein MSX-1 [Source:RefSeq peptide;Acc:NP_112321]	A
ENSRNOG00000006957	-17.8407	-0.860178	0.000934828	0.00324741	-1.81526	Gria4	Glutamate receptor 4 [Source:UniProtKB/Swiss-Prot;Acc:P19493]	A
ENSRNOG00000006989	-13.8837	-1.15478	1.89e-07	1.02e-06	-2.2265	Vamp2	Vesicle-associated membrane protein 2 [Source:UniProtKB/Swiss-Prot;Acc:P63045]	A
ENSRNOG00000007031	-15.6009	-0.56315	0.0125812	0.0360815	-1.47749	Trim9	E3 ubiquitin-protein ligase TRIM9 [Source:UniProtKB/Swiss-Prot;Acc:Q91ZY8]	A
ENSRNOG00000007284	-12.1743	0.773612	0.000398586	0.0014638	1.70954	Slc2a1	Solute carrier family 2, facilitated glucose transporter member 1 [Source:UniProtKB/Swiss-Prot;Acc:P11167]	E
ENSRNOG00000007345	-17.286	4.00558	1.68e-46	6.5e-45	16.062	D4A9Q2_RAT	Uncharacterized protein [Source:UniProtKB/TrEMBL;Acc:D3ZZ27]	E
ENSRNOG00000007346	-18.8321	3.18735	1.53e-23	2.31e-22	9.10933	Grasp	General receptor for phosphoinositides 1-associated scaffold protein [Source:UniProtKB/Swiss-Prot;Acc:Q8R4T5]	E
ENSRNOG00000007476	-16.318	4.1788	9.36e-56	5.25e-54	18.111	Asam	Adipocyte adhesion molecule [Source:UniProtKB/Swiss-Prot;Acc:Q8K1G0]	E
ENSRNOG00000007490	-17.7383	-3.61826	9.02e-40	2.73e-38	-12.2802	Gabrr2	Gamma-aminobutyric acid receptor subunit rho-2 [Source:UniProtKB/Swiss-Prot;Acc:P47742]	A
ENSRNOG00000007581	-15.0403	-3.15303	3.13e-39	9.27e-38	-8.8952	Slc17a8	Vesicular glutamate transporter 3 [Source:UniProtKB/Swiss-Prot;Acc:Q7TSF2]	A
ENSRNOG00000007643	-15.8006	0.599689	0.00855979	0.0253347	1.51539	Ccm2	cerebral cavernous malformation 2 [Source:RefSeq peptide;Acc:NP_001119747]	E
ENSRNOG00000007682	-18.1139	3.0374	7.14e-26	1.22e-24	8.21013	Gria3	Glutamate receptor 3 [Source:UniProtKB/Swiss-Prot;Acc:P19492]	E
ENSRNOG00000007686	-17.7354	3.60211	4.73e-37	1.28e-35	12.1435	Sep3	Neuronal-specific septin-3 [Source:UniProtKB/Swiss-Prot;Acc:Q9WU34]	E
ENSRNOG00000007922	-15.3753	-3.4802	1.26e-45	4.77e-44	-11.1595	Cldn19	Claudin-19 [Source:UniProtKB/Swiss-Prot;Acc:Q5QT56]	A
ENSRNOG00000007966	-14.0006	-0.621545	0.00473179	0.0146113	-1.53852	B4galt1	beta-1,4-galactosyltransferase 1 [Source:RefSeq peptide;Acc:NP_445739]	A
ENSRNOG00000008017	-14.4895	-1.552	5.48e-12	4.32e-11	-2.93223	Cdk5	Cell division protein kinase 5 [Source:UniProtKB/Swiss-Prot;Acc:Q03114]	A
ENSRNOG00000008054	-17.2164	6.73205	2.18e-98	7.15e-96	106.304	Igsf9	Protein turtle homolog A [Source:UniProtKB/Swiss-Prot;Acc:P0C5H6]	E
ENSRNOG00000008098	-17.5005	1.60028	4.39e-10	3e-09	3.03202	Lrrc4	Leucine-rich repeat-containing protein 4 [Source:UniProtKB/Swiss-Prot;Acc:Q45R42]	E
ENSRNOG00000008237	-15.1976	1.75749	2.42e-14	2.22e-13	3.38109	Unc13b	Protein unc-13 homolog B [Source:UniProtKB/Swiss-Prot;Acc:Q62769]	E
ENSRNOG00000008292	-11.5427	-0.733422	0.000765977	0.00269647	-1.66258	Hif1a	Hypoxia-inducible factor 1-alpha [Source:UniProtKB/Swiss-Prot;Acc:O35800]	A
ENSRNOG00000008308	-15.1882	1.09282	1.35e-06	6.73e-06	2.1329	HDAC7_RAT	Histone deacetylase 7 [Source:UniProtKB/Swiss-Prot;Acc:Q99P96]	E
ENSRNOG00000008337	-34.7804	30.4714	9.16e-16	9.2e-15	1.48868e+09	Gjd2	Gap junction delta-2 protein [Source:UniProtKB/Swiss-Prot;Acc:O70610]	E
ENSRNOG00000008431	-19.5786	-1.21692	0.000288272	0.00108062	-2.32449	Gabbr2	Gamma-aminobutyric acid type B receptor subunit 2 [Source:UniProtKB/Swiss-Prot;Acc:O88871]	A
ENSRNOG00000008487	-13.3729	1.13815	2.67e-07	1.43e-06	2.20099	Amotl2	angiomotin-like protein 2 [Source:RefSeq peptide;Acc:NP_113905]	E
ENSRNOG00000008620	-13.7866	0.639374	0.00364334	0.0115226	1.55765	Smad3	Mothers against decapentaplegic homolog 3 [Source:UniProtKB/Swiss-Prot;Acc:P84025]	E
ENSRNOG00000008628	-14.6902	-2.45079	5.47e-26	9.39e-25	-5.46714	Ica1	Islet cell autoantigen 1 [Source:UniProtKB/Swiss-Prot;Acc:Q63054]	A
ENSRNOG00000008766	-20.5956	3.12974	4.16e-12	3.31e-11	8.75275	Grin2b	Glutamate [NMDA] receptor subunit epsilon-2 [Source:UniProtKB/Swiss-Prot;Acc:Q00960]	E
ENSRNOG00000008869	-14.9008	0.742088	0.000905599	0.0031511	1.6726	Ppp1r9a	Neurabin-1 [Source:UniProtKB/Swiss-Prot;Acc:O35867]	E
ENSRNOG00000008895	-21.4799	-7.30547	6.36e-40	1.94e-38	-158.185	Hnf4a	Hepatocyte nuclear factor 4-alpha [Source:UniProtKB/Swiss-Prot;Acc:P22449]	A
ENSRNOG00000008990	-15.3525	1.46996	1.46e-10	1.04e-09	2.77014	D3ZK60_RAT	Angiomotin-like 1 (Predicted)Uncharacterized protein [Source:UniProtKB/TrEMBL;Acc:D3ZK60]	E
ENSRNOG00000008992	-21.1702	3.16454	1.17e-09	7.71e-09	8.96646	Grik3	Glutamate receptor, ionotropic kainate 3 [Source:UniProtKB/Swiss-Prot;Acc:P42264]	E
ENSRNOG00000009149	-12.4311	-2.23556	7.64e-23	1.11e-21	-4.70945	Jam3	Junctional adhesion molecule C [Source:UniProtKB/Swiss-Prot;Acc:Q68FQ2]	A
ENSRNOG00000009281	-14.0579	-0.732643	0.000886413	0.00308945	-1.66168	Commd1	copper metabolism (Murr1) domain containing 1 [Source:RefSeq peptide;Acc:NP_001108494]	A
ENSRNOG00000009594	-17.6075	3.88405	3.39e-42	1.13e-40	14.7644	Snai1	zinc finger protein SNAI1 [Source:RefSeq peptide;Acc:NP_446257]	E
ENSRNOG00000009652	-12.8265	-0.799098	0.000262304	0.000990579	-1.74001	Prkci	protein kinase C iota type [Source:RefSeq peptide;Acc:NP_114448]	A
ENSRNOG00000009653	-14.759	-1.21503	5.96e-08	3.39e-07	-2.32145	D3ZNB0_RAT	numb homolog (Drosophila) (Numb), mRNA [Source:RefSeq DNA;Acc:NM_133287]	A
ENSRNOG00000009675	-12.6024	0.872572	6.85e-05	0.000279534	1.83092	Cdc42bpb	Serine/threonine-protein kinase MRCK beta [Source:UniProtKB/Swiss-Prot;Acc:Q7TT49]	E
ENSRNOG00000009726	-22.2621	2.97104	3.91e-05	0.000164431	7.84101	Grip2	Glutamate receptor-interacting protein 2 [Source:UniProtKB/Swiss-Prot;Acc:Q9WTW1]	E
ENSRNOG00000009797	-34.447	31.1381	6.69e-22	9.37e-21	2.3632e+09	Aqp3	Aquaporin-3 [Source:UniProtKB/Swiss-Prot;Acc:P47862]	E
ENSRNOG00000009967	-21.5407	1.97468	0.000491674	0.0017806	3.9304	Otof	Otoferlin [Source:UniProtKB/Swiss-Prot;Acc:Q9ERC5]	E
ENSRNOG00000010060	-18.1053	4.56621	2.06e-49	9.06e-48	23.6901	Panx1	Pannexin-1 [Source:UniProtKB/Swiss-Prot;Acc:P60570]	E
ENSRNOG00000010076	-22.6875	3.29062	0.0001163	0.000461489	9.78535	D3ZY51_RAT	plakophilin-1 [Source:RefSeq peptide;Acc:NP_001100651]	E
ENSRNOG00000010107	-16.6753	5.24827	1.95e-75	2.6e-73	38.0091	PALLD_RAT	Palladin [Source:UniProtKB/Swiss-Prot;Acc:P0C5E3]	E
ENSRNOG00000010121	-19.0173	7.02064	9.22e-74	1.12e-71	129.844	Lef1	Lymphoid enhancer-binding factor 1 [Source:UniProtKB/Swiss-Prot;Acc:Q9QXN1]	E
ENSRNOG00000010199	-18.9686	0.80433	0.00686174	0.0206527	1.74634	Glrb	Glycine receptor subunit beta [Source:UniProtKB/Swiss-Prot;Acc:P20781]	E
ENSRNOG00000010223	-16.5831	-1.43816	1.37e-09	9.05e-09	-2.70975	Syp	Synaptophysin [Source:UniProtKB/Swiss-Prot;Acc:P07825]	A
ENSRNOG00000010263	-14.8126	0.830108	0.000201475	0.000772839	1.77782	Cldn11	Claudin-11 [Source:UniProtKB/Swiss-Prot;Acc:Q99P82]	E
ENSRNOG00000010265	-18.1643	1.20213	8.78e-06	4.01e-05	2.30079	Ada	Adenosine deaminase [Source:UniProtKB/Swiss-Prot;Acc:Q920P6]	E
ENSRNOG00000010365	-18.1704	1.8609	1.56e-11	1.19e-10	3.63235	Syn1	Synapsin-1 [Source:UniProtKB/Swiss-Prot;Acc:P09951]	E
ENSRNOG00000010649	-17.3658	3.87375	3.93e-44	1.41e-42	14.6593	CTND2_RAT	Catenin delta-2 [Source:UniProtKB/Swiss-Prot;Acc:O35116]	E
ENSRNOG00000010688	-17.2018	3.28835	1.13e-34	2.8e-33	9.76997	Nrgn	NeurograninNEUG(55-78) [Source:UniProtKB/Swiss-Prot;Acc:Q04940]	E
ENSRNOG00000010853	-20.6396	2.7507	9.78e-10	6.5e-09	6.73043	Chrna7	Neuronal acetylcholine receptor subunit alpha-7 [Source:UniProtKB/Swiss-Prot;Acc:Q05941]	E
ENSRNOG00000010966	-11.3564	1.02815	2.69e-06	1.3e-05	2.03941	Itgb1	Integrin beta-1 [Source:UniProtKB/Swiss-Prot;Acc:P49134]	E
ENSRNOG00000011160	-15.9796	-3.51829	5.3e-45	1.98e-43	-11.4581	Sv2b	Synaptic vesicle glycoprotein 2B [Source:UniProtKB/Swiss-Prot;Acc:Q63564]	A
ENSRNOG00000011171	-16.1837	-0.905576	8.77e-05	0.000354218	-1.87329	Rims3	Regulating synaptic membrane exocytosis protein 3 [Source:UniProtKB/Swiss-Prot;Acc:Q9JIR3]	A
ENSRNOG00000011202	-17.3479	3.55009	3.15e-38	8.93e-37	11.7134	Chrna4	Neuronal acetylcholine receptor subunit alpha-4 [Source:UniProtKB/Swiss-Prot;Acc:P09483]	E
ENSRNOG00000011208	-19.3834	-4.45192	8.86e-39	2.57e-37	-21.8857	Rapsn	43 kDa receptor-associated protein of the synapse [Source:RefSeq peptide;Acc:NP_001102054]	A
ENSRNOG00000011424	-21.9191	-2.08959	0.00090148	0.00313788	-4.25628	Cldn23	claudin-23 [Source:RefSeq peptide;Acc:NP_001028234]	A
ENSRNOG00000011475	-18.1552	2.65319	1.31e-20	1.72e-19	6.29056	Snip	SRC kinase signaling inhibitor 1 [Source:UniProtKB/Swiss-Prot;Acc:Q9QXY2]	E
ENSRNOG00000011726	-20.9179	-5.25959	1.35e-30	2.8e-29	-38.3086	Grin1	Glutamate [NMDA] receptor subunit zeta-1 [Source:UniProtKB/Swiss-Prot;Acc:P35439]	A
ENSRNOG00000011803	-20.6752	3.71113	8.4e-16	8.46e-15	13.0967	Lrfn2	Leucine-rich repeat and fibronectin type-III domain-containing protein 2 [Source:UniProtKB/Swiss-Prot;Acc:Q460M5]	E
ENSRNOG00000012058	-17.1467	5.40793	4.3e-74	5.37e-72	42.457	Egflam	Pikachurin [Source:UniProtKB/Swiss-Prot;Acc:B4F785]	E
ENSRNOG00000012092	-36.0293	27.9734	0.000196174	0.000754371	2.63537e+08	Gje1	gap junction epsilon-1 protein [Source:RefSeq peptide;Acc:NP_001184021]	E
ENSRNOG00000012098	-18.492	3.06248	2.04e-24	3.24e-23	8.35406	Adcyap1r1	Pituitary adenylate cyclase-activating polypeptide type IA receptor [Source:UniProtKB/Swiss-Prot;Acc:P32215]	E
ENSRNOG00000012110	-19.0697	7.35412	1.83e-76	2.55e-74	163.61	Col17a1	collagen alpha-1(XVII) chain [Source:RefSeq peptide;Acc:NP_001099836]	E
ENSRNOG00000012185	-16.5649	0.754126	0.00142191	0.00479977	1.68661	Zfyve21	zinc finger FYVE domain-containing protein 21 [Source:RefSeq peptide;Acc:NP_001102195]	E
ENSRNOG00000012190	-9.86941	-4.24598	3.97e-66	3.36e-64	-18.9744	Cldn2	claudin 2 [Source:RefSeq peptide;Acc:NP_001100316]	A
ENSRNOG00000012457	-12.4057	-0.829672	0.000148692	0.000582032	-1.77728	D3ZFQ8_RAT	Cytochrome c-1 (Predicted), isoform CRA_cUncharacterized protein [Source:UniProtKB/TrEMBL;Acc:D3ZFQ8]	A
ENSRNOG00000012490	-17.5909	-0.729344	0.00368305	0.0116369	-1.65789	Amph	Amphiphysin [Source:UniProtKB/Swiss-Prot;Acc:O08838]	A
ENSRNOG00000012512	-16.7009	-0.980971	3.52e-05	0.000148901	-1.97379	NEXN_RAT	Nexilin [Source:UniProtKB/Swiss-Prot;Acc:Q9Z2J4]	A
ENSRNOG00000012562	-17.2299	1.22595	7.94e-07	4.04e-06	2.3391	NMD3B_RAT	Glutamate [NMDA] receptor subunit 3B [Source:UniProtKB/Swiss-Prot;Acc:Q8VHN2]	E
ENSRNOG00000012878	-16.5964	0.963231	4.83e-05	0.000201232	1.94967	Atp7b	Copper-transporting ATPase 2 [Source:UniProtKB/Swiss-Prot;Acc:Q64535]	E
ENSRNOG00000013140	-14.1335	-3.06537	3.02e-38	8.59e-37	-8.37085	Pdzd2	PDZ domain-containing protein 2Processed PDZ domain-containing protein 2 [Source:UniProtKB/Swiss-Prot;Acc:Q9QZR8]	A
ENSRNOG00000013166	-17.8098	2.34559	4.8e-18	5.52e-17	5.08268	Wnt4	Protein Wnt-4 [Source:UniProtKB/Swiss-Prot;Acc:Q9QXQ5]	E
ENSRNOG00000013324	-15.4839	4.87125	1.4e-74	1.79e-72	29.2679	Cdh5	cadherin-5 [Source:RefSeq peptide;Acc:NP_001100877]	E
ENSRNOG00000013356	-13.3336	-1.08148	9.4e-07	4.76e-06	-2.11621	Snapap	SNARE-associated protein Snapin [Source:UniProtKB/Swiss-Prot;Acc:P60192]	A
ENSRNOG00000013515	-14.81	1.68412	1.53e-13	1.34e-12	3.21343	Ptpru	receptor-type tyrosine-protein phosphatase U [Source:RefSeq peptide;Acc:NP_001178504]	E
ENSRNOG00000013536	-11.4485	-0.951285	1.36e-05	6.08e-05	-1.93359	Cdc42	Cell division control protein 42 homolog [Source:UniProtKB/Swiss-Prot;Acc:Q8CFN2]	A
ENSRNOG00000013610	-21.1828	-1.40356	0.00452004	0.0140659	-2.64554	Chrna5	Neuronal acetylcholine receptor subunit alpha-5 [Source:UniProtKB/Swiss-Prot;Acc:P20420]	A
ENSRNOG00000013653	-15.2421	1.67283	3.5e-13	3e-12	3.18839	Pdlim7	PDZ and LIM domain protein 7 [Source:UniProtKB/Swiss-Prot;Acc:Q9Z1Z9]	E
ENSRNOG00000013829	-34.8316	30.3688	7.47e-15	7.1e-14	1.38654e+09	Chrna3	Neuronal acetylcholine receptor subunit alpha-3 [Source:UniProtKB/Swiss-Prot;Acc:P04757]	E
ENSRNOG00000013836	-13.6485	-1.24515	1.97e-08	1.17e-07	-2.37044	RHG17_RAT	Rho GTPase-activating protein 17 [Source:UniProtKB/Swiss-Prot;Acc:Q99N37]	A
ENSRNOG00000013925	-22.2285	6.20768	4.89e-18	5.63e-17	73.9092	Nox4	NADPH oxidase 4 [Source:UniProtKB/Swiss-Prot;Acc:Q924V1]	E
ENSRNOG00000013928	-14.6438	-4.33258	8.15e-66	6.82e-64	-20.1483	Dsp	Dsp protein [Source:UniProtKB/TrEMBL;Acc:Q4QQR7]	A
ENSRNOG00000013962	-17.2799	0.832676	0.000736767	0.00260078	1.78099	Magi2	Membrane-associated guanylate kinase, WW and PDZ domain-containing protein 2 [Source:UniProtKB/Swiss-Prot;Acc:O88382]	E
ENSRNOG00000013969	-13.5065	-0.882085	6.08e-05	0.000249885	-1.84304	Ahi1	Jouberin [Source:UniProtKB/Swiss-Prot;Acc:Q6DTM3]	A
ENSRNOG00000014030	-14.2133	-2.57376	1.67e-28	3.17e-27	-5.95358	D3ZW18_RAT	synemin [Source:RefSeq peptide;Acc:NP_001128330]	A
ENSRNOG00000014087	-15.2193	-0.773408	0.000562531	0.00201959	-1.7093	Kifc3	kinesin-like protein KIFC3 [Source:RefSeq peptide;Acc:NP_001096822]	A
ENSRNOG00000014296	-20.8709	1.32928	0.00242863	0.00791176	2.51277	Syt10	Synaptotagmin-10 [Source:UniProtKB/Swiss-Prot;Acc:O08625]	E
ENSRNOG00000014302	-19.8859	1.39175	0.0001682	0.000652931	2.62396	Dlgap3	Disks large-associated protein 3 [Source:UniProtKB/Swiss-Prot;Acc:P97838]	E
ENSRNOG00000014322	-13.5325	-0.620505	0.00464507	0.0144063	-1.53741	LOC313672	Kazrin [Source:UniProtKB/Swiss-Prot;Acc:Q5FWS6]	A
ENSRNOG00000014357	-17.8485	3.92326	5.28e-41	1.68e-39	15.1712	Gja4	Gap junction alpha-4 protein [Source:UniProtKB/Swiss-Prot;Acc:Q03190]	E
ENSRNOG00000014408	-35.4923	29.0475	6.15e-07	3.17e-06	5.54847e+08	Gjb5	Gap junction beta-5 protein [Source:UniProtKB/Swiss-Prot;Acc:P28232]	E
ENSRNOG00000014427	-22.5007	3.66722	2.93e-06	1.41e-05	12.7041	Chrnb4	Neuronal acetylcholine receptor subunit beta-4 [Source:UniProtKB/Swiss-Prot;Acc:P12392]	E
ENSRNOG00000014639	-20.1057	1.28162	0.00118607	0.00406891	2.43111	Chrm3	Muscarinic acetylcholine receptor M3 [Source:UniProtKB/Swiss-Prot;Acc:P08483]	E
ENSRNOG00000014698	-16.3644	0.704826	0.00255935	0.00827272	1.62995	Chrnb1	Acetylcholine receptor subunit beta [Source:UniProtKB/Swiss-Prot;Acc:P25109]	E
ENSRNOG00000014758	-16.8014	3.16533	2.92e-34	7.14e-33	8.97136	Lgi1	Leucine-rich glioma-inactivated protein 1 [Source:UniProtKB/Swiss-Prot;Acc:Q8K4Y5]	E
ENSRNOG00000015148	-18.4485	0.809669	0.00394031	0.0123913	1.75281	Erc2	ERC protein 2 [Source:UniProtKB/Swiss-Prot;Acc:Q8K3M6]	E
ENSRNOG00000015215	-13.9309	-1.29538	5.81e-09	3.62e-08	-2.45442	Cript	Cysteine-rich PDZ-binding protein [Source:UniProtKB/Swiss-Prot;Acc:Q792Q4]	A
ENSRNOG00000015380	-14.6609	1.43221	2.28e-10	1.6e-09	2.6986	Jup	Junction plakoglobin [Source:UniProtKB/Swiss-Prot;Acc:Q6P0K8]	E
ENSRNOG00000015389	-13.5912	0.586731	0.00750324	0.022426	1.50184	Stag1	cohesin subunit SA-1 [Source:RefSeq peptide;Acc:NP_001101649]	E
ENSRNOG00000015406	-17.7713	3.13214	3.87e-29	7.57e-28	8.76736	Pgm5	phosphoglucomutase-like protein 5 [Source:RefSeq peptide;Acc:NP_001178882]	E
ENSRNOG00000015425	-14.4407	-0.654721	0.00306617	0.00978645	-1.57431	Ssx2ip	Afadin- and alpha-actinin-binding protein [Source:UniProtKB/Swiss-Prot;Acc:Q8CGZ2]	A
ENSRNOG00000015480	-14.5743	-2.0691	1.61e-19	2e-18	-4.19624	Prkcz	Protein kinase C zeta type [Source:UniProtKB/Swiss-Prot;Acc:P09217]	A
ENSRNOG00000015602	-11.5492	1.13978	2.11e-07	1.14e-06	2.20348	Cdh2	Cadherin-2 [Source:UniProtKB/Swiss-Prot;Acc:Q9Z1Y3]	E
ENSRNOG00000015618	-15.0499	2.08347	2.92e-19	3.58e-18	4.23826	Wnt5a	Protein Wnt-5a [Source:UniProtKB/Swiss-Prot;Acc:Q9QXQ7]	E
ENSRNOG00000015667	-16.2121	-1.40161	1.84e-09	1.2e-08	-2.64197	Epcam	Epithelial cell adhesion molecule [Source:UniProtKB/Swiss-Prot;Acc:O55159]	A
ENSRNOG00000015982	-19.9349	4.79336	6.03e-32	1.33e-30	27.7297	Wnt11	wingless-type MMTV integration site family, member 11 [Source:RefSeq peptide;Acc:NP_536326]	E
ENSRNOG00000016043	-15.5451	-4.33484	7.31e-64	5.6e-62	-20.1798	Aqp4	Aquaporin-4 [Source:UniProtKB/Swiss-Prot;Acc:P47863]	A
ENSRNOG00000016119	-14.3491	1.76716	6.97e-15	6.64e-14	3.40383	LOC100360552	RCG22430Uncharacterized protein [Source:UniProtKB/TrEMBL;Acc:D4ACM8]	E
ENSRNOG00000016147	-17.4585	3.18719	3.73e-32	8.35e-31	9.10838	Slc17a6	Vesicular glutamate transporter 2 [Source:UniProtKB/Swiss-Prot;Acc:Q9JI12]	E
ENSRNOG00000016196	-12.8769	-0.93421	2.07e-05	9.01e-05	-1.91084	Dlgap1	Disks large-associated protein 1 [Source:UniProtKB/Swiss-Prot;Acc:P97836]	A
ENSRNOG00000016346	-14.8816	-0.768461	0.000560473	0.00201318	-1.70345	Prkcd	Protein kinase C delta type [Source:UniProtKB/Swiss-Prot;Acc:P09215]	A
ENSRNOG00000016385	-34.7158	-30.6005	5.6e-18	6.42e-17	-1.62805e+09	Gabrd	Gamma-aminobutyric acid receptor subunit delta [Source:UniProtKB/Swiss-Prot;Acc:P18506]	A
ENSRNOG00000016398	-11.8154	-1.02902	2.66e-06	1.28e-05	-2.04064	Clstn1	Calsyntenin-1Soluble Alc-alphaCTF1-alpha [Source:UniProtKB/Swiss-Prot;Acc:Q6Q0N0]	A
ENSRNOG00000016419	-14.387	-0.777795	0.000440595	0.00160806	-1.71451	Pdlim5	PDZ and LIM domain protein 5 [Source:UniProtKB/Swiss-Prot;Acc:Q62920]	A
ENSRNOG00000016468	-17.2482	-0.615444	0.0123515	0.0354849	-1.53203	Tpmt	thiopurine S-methyltransferase [Source:RefSeq peptide;Acc:NP_001072999]	A
ENSRNOG00000016494	-16.6712	2.1686	1.53e-18	1.8e-17	4.49586	Tmem204	Transmembrane protein 204 [Source:UniProtKB/Swiss-Prot;Acc:Q5M962]	E
ENSRNOG00000016526	-15.3791	-1.65218	5.5e-13	4.65e-12	-3.14308	Dsg2		A
ENSRNOG00000016533	-19.5963	1.31223	9.67e-05	0.000388191	2.48326	Gabre	Gamma-aminobutyric acid receptor subunit epsilon [Source:UniProtKB/Swiss-Prot;Acc:Q9ES14]	E
ENSRNOG00000016724	-14.6534	0.810135	0.000276661	0.00103947	1.75338	Epb4.1l3	band 4.1-like protein 3 [Source:RefSeq peptide;Acc:NP_446379]	E
ENSRNOG00000016733	-16.2057	0.556754	0.0160979	0.0452902	1.47096	Rab13	Ras-related protein Rab-13 [Source:UniProtKB/Swiss-Prot;Acc:P35286]	E
ENSRNOG00000016845	-21.0186	1.99415	2.86e-05	0.000122394	3.98381	Gabra3	Gamma-aminobutyric acid receptor subunit alpha-3 [Source:UniProtKB/Swiss-Prot;Acc:P20236]	E
ENSRNOG00000016977	-20.6163	3.1019	7.55e-12	5.9e-11	8.58551	Calb2	Calretinin [Source:UniProtKB/Swiss-Prot;Acc:P47728]	E
ENSRNOG00000017108	-17.2066	-2.96664	7.73e-31	1.62e-29	-7.81714	Syngr1	Synaptogyrin-1 [Source:UniProtKB/Swiss-Prot;Acc:Q62876]	A
ENSRNOG00000017146	-17.1185	-1.24263	3.08e-07	1.64e-06	-2.3663	RGD1560225	Uncharacterized protein [Source:UniProtKB/TrEMBL;Acc:D3ZE20]	A
ENSRNOG00000017333	-17.6563	-1.11995	1.22e-05	5.49e-05	-2.1734	Syt4	Synaptotagmin-4 [Source:UniProtKB/Swiss-Prot;Acc:P50232]	A
ENSRNOG00000017439	-11.4345	-3.27282	1.62e-43	5.68e-42	-9.66532	Cgnl1	cingulin-like protein 1 [Source:RefSeq peptide;Acc:NP_001101634]	A
ENSRNOG00000017484	-18.4858	2.84754	1.69e-21	2.32e-20	7.19772	Gja5	Gap junction alpha-5 protein [Source:UniProtKB/Swiss-Prot;Acc:P28234]	E
ENSRNOG00000017556	-21.5956	-1.44567	0.0107816	0.0312425	-2.7239	Chrm4	Muscarinic acetylcholine receptor M4 [Source:UniProtKB/Swiss-Prot;Acc:P08485]	A
ENSRNOG00000017707	-13.1019	0.614134	0.0050088	0.0153935	1.53064	Abi2	abl interactor 2 [Source:RefSeq peptide;Acc:NP_775166]	E
ENSRNOG00000017746	-18.66	-0.943709	0.00092458	0.00321373	-1.92347	Pard6a	Partitioning defective 6 homolog alpha [Source:UniProtKB/Swiss-Prot;Acc:Q6B4M5]	A
ENSRNOG00000017775	-36.0903	-27.8516	0.00130666	0.00443409	-2.42188e+08	Slc5a1	Sodium/glucose cotransporter 1 [Source:UniProtKB/Swiss-Prot;Acc:P53790]	A
ENSRNOG00000018109	-15.5465	2.53894	2.46e-26	4.31e-25	5.81162	Clic4	Chloride intracellular channel protein 4 [Source:UniProtKB/Swiss-Prot;Acc:Q9Z0W7]	E
ENSRNOG00000018297	-11.6255	-1.77842	1.67e-15	1.65e-14	-3.43051	Ocln	Occludin [Source:UniProtKB/Swiss-Prot;Acc:Q6P6T5]	A
ENSRNOG00000018416	-18.3997	1.08596	0.000113754	0.000451936	2.12279	Ttbk1	Uncharacterized protein [Source:UniProtKB/TrEMBL;Acc:D3ZAU7]	E
ENSRNOG00000018468	-13.6059	1.52665	8.95e-12	6.96e-11	2.88117	Ldb1	LIM domain binding 1 [Source:RefSeq peptide;Acc:NP_001101071]	E
ENSRNOG00000018730	-13.916	2.32651	5.7e-24	8.81e-23	5.01591	Pvrl2	poliovirus receptor-related protein 2 [Source:RefSeq peptide;Acc:NP_001012064]	E
ENSRNOG00000018745	-15.4348	-0.971908	1.69e-05	7.45e-05	-1.96143	Sgsm3	Small G protein signaling modulator 3 [Source:UniProtKB/Swiss-Prot;Acc:Q6P6R7]	A
ENSRNOG00000018760	-15.2977	-2.67244	1.61e-29	3.18e-28	-6.37508	Mpp7	MAGUK p55 subfamily member 7 [Source:UniProtKB/Swiss-Prot;Acc:Q5U2Y3]	A
ENSRNOG00000018778	-15.214	2.52059	1.93e-26	3.38e-25	5.73815	Cadm1	cell adhesion molecule 1 [Source:RefSeq peptide;Acc:NP_001012201]	E
ENSRNOG00000018993	-13.5325	0.885389	5.85e-05	0.000241095	1.84726	Ilk	Integrin-linked protein kinase [Source:UniProtKB/Swiss-Prot;Acc:Q99J82]	E
ENSRNOG00000019139	-10.782	1.34311	1.11e-09	7.34e-09	2.53698	Ctnnb1	Catenin beta-1 [Source:UniProtKB/Swiss-Prot;Acc:Q9WU82]	E
ENSRNOG00000019161	-15.7004	-3.19455	4.84e-39	1.42e-37	-9.15497	Cpeb1	Cytoplasmic polyadenylation element-binding protein 1 [Source:UniProtKB/Swiss-Prot;Acc:P0C279]	A
ENSRNOG00000019163	-19.1992	0.770331	0.0140877	0.0400976	1.70566	Syt6	Synaptotagmin-6 [Source:UniProtKB/Swiss-Prot;Acc:Q62746]	E
ENSRNOG00000019181	-16.7555	1.33225	3.44e-08	1.99e-07	2.51794	Synpo	Synaptopodin [Source:UniProtKB/Swiss-Prot;Acc:Q9Z327]	E
ENSRNOG00000019202	-17.0414	1.53297	5.8e-10	3.93e-09	2.8938	PVR	poliovirus receptor [Source:RefSeq peptide;Acc:NP_058772]	E
ENSRNOG00000019207	-17.9781	1.21209	4.41e-06	2.08e-05	2.31672	Shank1	SH3 and multiple ankyrin repeat domains protein 1 [Source:UniProtKB/Swiss-Prot;Acc:Q9WV48]	E
ENSRNOG00000019219	-17.8452	-1.62791	3.21e-10	2.22e-09	-3.09065	Vamp1	Vesicle-associated membrane protein 1 [Source:UniProtKB/Swiss-Prot;Acc:Q63666]	A
ENSRNOG00000019265	-17.9717	5.09551	5.14e-59	3.42e-57	34.1902	Pcdh12	protocadherin 12 [Source:RefSeq peptide;Acc:NP_446396]	E
ENSRNOG00000019297	-17.435	2.68182	6.68e-24	1.03e-22	6.41665	Homer2	Homer protein homolog 2 [Source:UniProtKB/Swiss-Prot;Acc:O88801]	E
ENSRNOG00000019318	-17.1805	-0.61026	0.0120971	0.0348117	-1.52653	Syt3	Synaptotagmin-3 [Source:UniProtKB/Swiss-Prot;Acc:P40748]	A
ENSRNOG00000019322	-15.2288	3.67876	3.51e-49	1.53e-47	12.8061	Notch1	Neurogenic locus notch homolog protein 1Notch 1 extracellular truncationNotch 1 intracellular domain [Source:UniProtKB/Swiss-Prot;Acc:Q07008]	E
ENSRNOG00000019374	-14.7393	1.24871	2.86e-08	1.67e-07	2.37628	Csk	Tyrosine-protein kinase CSK [Source:UniProtKB/Swiss-Prot;Acc:P32577]	E
ENSRNOG00000019418	-16.4561	5.35276	3.05e-79	4.63e-77	40.8641	Lrrc4b	Leucine-rich repeat-containing protein 4B [Source:UniProtKB/Swiss-Prot;Acc:P0CC10]	E
ENSRNOG00000019602	-36.122	27.7882	0.000691258	0.00245074	2.31778e+08	Chrng	Acetylcholine receptor subunit gamma [Source:UniProtKB/Swiss-Prot;Acc:P18916]	E
ENSRNOG00000019810	-18.2066	1.70604	6.49e-10	4.38e-09	3.26265	Des	Desmin [Source:UniProtKB/Swiss-Prot;Acc:P48675]	E
ENSRNOG00000019869	-17.1344	2.4206	3.28e-21	4.44e-20	5.35392	Lrfn1	Leucine-rich repeat and fibronectin type III domain-containing protein 1 [Source:UniProtKB/Swiss-Prot;Acc:P0C7J6]	E
ENSRNOG00000019920	-20.2094	2.44297	8.67e-10	5.8e-09	5.43761	Doc2a	Double C2-like domain-containing protein alpha [Source:UniProtKB/Swiss-Prot;Acc:P70611]	E
ENSRNOG00000019965	-17.3818	2.3769	8e-20	1.01e-18	5.1942	Tgfb1i1	Transforming growth factor beta-1-induced transcript 1 protein [Source:UniProtKB/Swiss-Prot;Acc:Q99PD6]	E
ENSRNOG00000020027	-14.76	1.5932	2.37e-12	1.92e-11	3.01718	Arhgef2	Rho guanine nucleotide exchange factor 2 [Source:UniProtKB/Swiss-Prot;Acc:Q5FVC2]	E
ENSRNOG00000020129	-11.8117	-0.591229	0.00660943	0.0199365	-1.50653	Cdh3	cadherin 3 [Source:RefSeq peptide;Acc:NP_446390]	A
ENSRNOG00000020151	-17.2027	-0.621675	0.0108895	0.0315274	-1.53866	Cdh1	Cadherin-1E-Cad/CTF1E-Cad/CTF2E-Cad/CTF3 [Source:UniProtKB/Swiss-Prot;Acc:Q9R0T4]	A
ENSRNOG00000020229	-16.801	2.98638	4.5e-31	9.59e-30	7.92484	Homer3	Homer protein homolog 3 [Source:UniProtKB/Swiss-Prot;Acc:Q9Z2X5]	E
ENSRNOG00000020233	-13.6547	-2.55021	2.62e-28	4.92e-27	-5.85721	Rabac1	Prenylated Rab acceptor protein 1 [Source:UniProtKB/Swiss-Prot;Acc:O35394]	A
ENSRNOG00000020310	-14.5934	1.26911	1.62e-08	9.72e-08	2.41013	Grik5	Glutamate receptor, ionotropic kainate 5 [Source:UniProtKB/Swiss-Prot;Acc:Q63273]	E
ENSRNOG00000020441	-14.1258	0.903765	4.54e-05	0.000189709	1.87094	Wnk4	Serine/threonine-protein kinase WNK4 [Source:UniProtKB/Swiss-Prot;Acc:Q7TPK6]	E
ENSRNOG00000020590	-15.0944	-1.08493	1.39e-06	6.92e-06	-2.12128	Adam15	Disintegrin and metalloproteinase domain-containing protein 15 [Source:UniProtKB/Swiss-Prot;Acc:Q9QYV0]	A
ENSRNOG00000020652	-16.9153	2.28287	9.6e-20	1.21e-18	4.86647	Tgfb1	Transforming growth factor beta-1Latency-associated peptide [Source:UniProtKB/Swiss-Prot;Acc:P17246]	E
ENSRNOG00000020746	-21.2788	-1.70158	0.000985066	0.0034091	-3.25257	Lin7b	Protein lin-7 homolog B [Source:UniProtKB/Swiss-Prot;Acc:Q9Z252]	A
ENSRNOG00000020778	-20.284	2.09795	3.04e-07	1.62e-06	4.28099	Chrnb2	Neuronal acetylcholine receptor subunit beta-2 [Source:UniProtKB/Swiss-Prot;Acc:P12390]	E
ENSRNOG00000020867	-16.3699	2.89585	7.26e-31	1.53e-29	7.44284	Numbl	Numb-like protein [Source:UniProtKB/Swiss-Prot;Acc:A1L1I3]	E
ENSRNOG00000020952	-13.9678	-1.61029	7.1e-13	5.95e-12	-3.05314	Cgn	Uncharacterized protein [Source:UniProtKB/TrEMBL;Acc:D4A4X4]	A
ENSRNOG00000021013	-14.761	-0.775677	0.000492366	0.00178288	-1.71199	Stx3	Syntaxin-3 [Source:UniProtKB/Swiss-Prot;Acc:Q08849]	A
ENSRNOG00000021063	-19.9887	2.05274	5.78e-08	3.29e-07	4.14894	Grin2d	Glutamate [NMDA] receptor subunit epsilon-4 [Source:UniProtKB/Swiss-Prot;Acc:Q62645]	E
ENSRNOG00000021098	-18.078	1.48129	4.12e-08	2.37e-07	2.79198	Rasgrp2	RAS guanyl-releasing protein 2 [Source:UniProtKB/Swiss-Prot;Acc:P0C643]	E
ENSRNOG00000021120	-15.9757	0.776283	0.000745185	0.00262736	1.71271	Prune	prune homolog (Drosophila) (Prune), mRNA [Source:RefSeq DNA;Acc:NM_001007697]	E
ENSRNOG00000021182	-15.3755	-0.787829	0.000468038	0.00170274	-1.72647	Sv2a	Synaptic vesicle glycoprotein 2A [Source:UniProtKB/Swiss-Prot;Acc:Q02563]	A
ENSRNOG00000021276	-18.1097	-1.85706	4.01e-12	3.19e-11	-3.6227	Bmp2	Bone morphogenetic protein 2 [Source:UniProtKB/Swiss-Prot;Acc:P49001]	A
ENSRNOG00000021447	-17.5222	3.16879	5.84e-31	1.23e-29	8.9929	Prr7	Proline-rich protein 7 [Source:UniProtKB/Swiss-Prot;Acc:P0C6T3]	E
ENSRNOG00000022635	-15.6262	-1.0222	6.88e-06	3.18e-05	-2.03102	Dlg2	Disks large homolog 2 [Source:UniProtKB/Swiss-Prot;Acc:Q63622]	A
ENSRNOG00000022893	-20.5753	1.69776	0.000112901	0.000448907	3.24396	Rimbp2	RIMS-binding protein 2 [Source:UniProtKB/Swiss-Prot;Acc:Q9JIR1]	E
ENSRNOG00000023348	-15.218	-2.29689	6.18e-23	9.07e-22	-4.91398	Tbc1d2	TBC1 domain family member 2A [Source:UniProtKB/Swiss-Prot;Acc:B5DFA1]	A
ENSRNOG00000023683	-19.7309	6.5655	4.74e-55	2.61e-53	94.7133	Nog	Noggin [Source:UniProtKB/Swiss-Prot;Acc:Q62809]	E
ENSRNOG00000023753	-13.5019	0.754331	0.000599471	0.00214597	1.68685	Mllt4	Afadin [Source:UniProtKB/Swiss-Prot;Acc:O35889]	E
ENSRNOG00000024602	-14.2966	-1.09646	8.02e-07	4.08e-06	-2.1383	Plekha7	pleckstrin homology domain containing, family A member 7 [Source:RefSeq peptide;Acc:NP_001138333]	A
ENSRNOG00000025394	-15.01	1.32668	4.78e-09	3e-08	2.50825	TANC1_RAT	Protein TANC1 [Source:UniProtKB/Swiss-Prot;Acc:Q6F6B3]	E
ENSRNOG00000025889	-19.8533	2.8042	4.7e-14	4.25e-13	6.98471	GNAS3_RAT	Neuroendocrine secretory protein 55LHAL tetrapeptideGPIPIRRH peptide [Source:UniProtKB/Swiss-Prot;Acc:Q792G6]	E
ENSRNOG00000026573	-17.0881	0.618244	0.0111279	0.0321954	1.53501	Ophn1	Oligophrenin-1 [Source:UniProtKB/Swiss-Prot;Acc:P0CAX5]	E
ENSRNOG00000026866	-20.6553	3.7384	3.45e-16	3.55e-15	13.3466	Syn3	Synapsin-3 [Source:UniProtKB/Swiss-Prot;Acc:O70441]	E
ENSRNOG00000026910	-36.343	27.3462	0.00473594	0.0146113	1.70619e+08	Gjb4	Gap junction beta-4 protein [Source:UniProtKB/Swiss-Prot;Acc:P36380]	E
ENSRNOG00000027487	-12.1398	1.9266	1.03e-17	1.17e-16	3.80158	Trim28	Transcription intermediary factor 1-beta [Source:UniProtKB/Swiss-Prot;Acc:O08629]	E
ENSRNOG00000028216	-23.3528	-5.55956	2.87e-09	1.84e-08	-47.1623	LOC304000	Immunoglobulin superfamily member 5 [Source:UniProtKB/Swiss-Prot;Acc:Q5VJ70]	A
ENSRNOG00000028366	-14.8801	-0.740162	0.000894563	0.00311601	-1.67036	Gphn	GephyrinMolybdopterin adenylyltransferaseMolybdopterin molybdenumtransferase [Source:UniProtKB/Swiss-Prot;Acc:Q03555]	A
ENSRNOG00000028589	-14.027	1.65447	2.12e-13	1.84e-12	3.14808	Gria2	Glutamate receptor 2 [Source:UniProtKB/Swiss-Prot;Acc:P19491]	E
ENSRNOG00000028627	-17.6598	4.23231	1.45e-47	5.86e-46	18.7955	Hmcn1		E
ENSRNOG00000029015	-20.0167	-3.04932	1.1e-16	1.16e-15	-8.27824	Faim2	Fas apoptotic inhibitory molecule 2 [Source:UniProtKB/Swiss-Prot;Acc:O88407]	A
ENSRNOG00000029165	-18.7461	1.74246	3.73e-09	2.36e-08	3.34606	Stx1a	Syntaxin-1A [Source:UniProtKB/Swiss-Prot;Acc:P32851]	E
ENSRNOG00000029931	-12.2987	-1.52641	6.15e-12	4.83e-11	-2.88068	Shank2	SH3 and multiple ankyrin repeat domains protein 2 [Source:UniProtKB/Swiss-Prot;Acc:Q9QX74]	A
ENSRNOG00000030418	-11.369	-2.28121	9.66e-24	1.47e-22	-4.86085	Tmem47	transmembrane protein 47 [Source:RefSeq peptide;Acc:NP_001102787]	A
ENSRNOG00000030763	-20.1875	1.25747	0.00132299	0.00448692	2.39075	Dpp4	Dipeptidyl peptidase 4Dipeptidyl peptidase 4 membrane formDipeptidyl peptidase 4 soluble formDipeptidyl peptidase 4 60 kDa soluble form [Source:UniProtKB/Swiss-Prot;Acc:P14740]	E
ENSRNOG00000030889	-18.2178	-2.75435	1.87e-23	2.8e-22	-6.74749	Cldn22	claudin-22 [Source:RefSeq peptide;Acc:NP_001103613]	A
ENSRNOG00000030954	-11.3306	2.7214	5.47e-32	1.21e-30	6.59514	Fat1	protocadherin Fat 1 [Source:RefSeq peptide;Acc:NP_114007]	E
ENSRNOG00000031669	-17.3825	2.10449	3.81e-16	3.91e-15	4.30045	LPP_RAT	Lipoma-preferred partner homolog [Source:UniProtKB/Swiss-Prot;Acc:Q5XI07]	E
ENSRNOG00000032437	-13.4906	0.924589	2.73e-05	0.00011757	1.89814	Pard3	Partitioning defective 3 homolog [Source:UniProtKB/Swiss-Prot;Acc:Q9Z340]	E
ENSRNOG00000032576	-18.3067	2.39021	7.21e-17	7.75e-16	5.24235	Nlgn1	Neuroligin-1 [Source:UniProtKB/Swiss-Prot;Acc:Q62765]	E
ENSRNOG00000032936	-14.717	3.07939	1.37e-37	3.78e-36	8.45258	Shank3	SH3 and multiple ankyrin repeat domains protein 3 [Source:UniProtKB/Swiss-Prot;Acc:Q9JLU4]	E
ENSRNOG00000033217	-16.0079	3.31564	1.08e-39	3.25e-38	9.95648	Esam	Endothelial cell-selective adhesion molecule [Source:UniProtKB/Swiss-Prot;Acc:Q6AYD4]	E
ENSRNOG00000033627	-16.9346	-0.731534	0.00220952	0.00723859	-1.6604	Panx2	Pannexin-2 [Source:UniProtKB/Swiss-Prot;Acc:P60571]	A
ENSRNOG00000034025	-15.7187	-1.50916	5.32e-11	3.91e-10	-2.84644	D4A4T5_RAT	Uncharacterized protein [Source:UniProtKB/TrEMBL;Acc:D4A4T5]	A
ENSRNOG00000036832	-16.2713	4.17032	9.03e-56	5.08e-54	18.0049	Itga5	integrin alpha-5 [Source:RefSeq peptide;Acc:NP_001101588]	E
ENSRNOG00000037357	-22.3846	3.89644	1.91e-07	1.04e-06	14.8917	LOC685385	Uncharacterized protein [Source:UniProtKB/TrEMBL;Acc:D3ZPS5]	E
ENSRNOG00000038597	-12.7862	-0.781958	0.000353709	0.00131124	-1.71946	Dlg1	Disks large homolog 1 [Source:UniProtKB/Swiss-Prot;Acc:Q62696]	A
ENSRNOG00000039969	-15.9556	-1.90321	4.15e-16	4.25e-15	-3.74043	D3ZJR7_RAT	Uncharacterized protein [Source:UniProtKB/TrEMBL;Acc:D3ZJR7]	A
ENSRNOG00000043210	-12.0708	-1.49952	1.34e-11	1.03e-10	-2.82749	Ppp3r1	Calcineurin subunit B type 1 [Source:UniProtKB/Swiss-Prot;Acc:P63100]	A
ENSRNOG00000043465	-19.8594	2.62257	2.4e-12	1.95e-11	6.15846	Arc	Activity-regulated cytoskeleton-associated protein [Source:UniProtKB/Swiss-Prot;Acc:Q63053]	E
