# Supplementary material for: Mechanisms That Determine the Internal Environment of the Developing Brain: A Transcriptomic, Functional and Ultrastructural Approach
Source: PLoS One. 2013 Jul 2;8(7):e65629. doi: 10.1371/journal.pone.0065629 (PMC3699566; doi:10.1371/journal.pone.0065629)
Supplement: Table S4 — Transporters and channel specific genes. A dataset containing transport and channel specific transcripts from Illumina screen that were statistically enriched in either the embryo (E15) or adult, as identified by GEO annotations. (XLSX) [file pone.0065629.s004.xlsx]

## Sheet: Table S4_transporters&channels
GeneID	logConc	log2FC	P.Value	adj.P.Val	FC	GeneName	Gene Description	Direction
ENSRNOG00000000170	-12.4743	-2.16446	1.29591e-21	1.791e-20	-4.483	Slc30a4	Zinc transporter 4 [Source:UniProtKB/Swiss-Prot;Acc:O55174]	A
ENSRNOG00000000245	-13.0288	-1.88702	4.93786e-17	5.34373e-16	-3.69871	Slc16a6	monocarboxylate transporter 7 [Source:RefSeq peptide;Acc:NP_942055]	A
ENSRNOG00000000387	-13.9221	-1.92132	2.15279e-17	2.39299e-16	-3.78769	Slc25a16	Graves disease carrier protein [Source:UniProtKB/Swiss-Prot;Acc:P16261]	A
ENSRNOG00000000412	-16.1649	5.90478	3.62662e-93	9.63145e-91	59.9124	Slc35f1	solute carrier family 35 member F1 [Source:RefSeq peptide;Acc:NP_001102808]	E
ENSRNOG00000000455	-16.035	-5.60947	1.39046e-90	3.35978e-88	-48.8223	Tap2	Antigen peptide transporter 2 [Source:UniProtKB/Swiss-Prot;Acc:P36372]	A
ENSRNOG00000000457	-15.9185	-3.97072	9.6685e-55	5.23929e-53	-15.6786	Tap1	Antigen peptide transporter 1 [Source:UniProtKB/Swiss-Prot;Acc:P36370]	A
ENSRNOG00000000465	-11.9512	-0.747912	0.000607334	0.00217277	-1.67936	Slc39a7	solute carrier family 39 (zinc transporter), member 7 [Source:RefSeq peptide;Acc:NP_001008885]	A
ENSRNOG00000000517	-15.8606	0.770178	0.00077582	0.00272819	1.70548	Kctd20		E
ENSRNOG00000000568	-17.7322	1.08043	2.82014e-05	0.000121011	2.11466	Slc29a3	Equilibrative nucleoside transporter 3 [Source:UniProtKB/Swiss-Prot;Acc:Q80WK7]	E
ENSRNOG00000000588	-16.4116	6.91496	1.70941e-111	8.99849e-109	120.673	Slc16a10	Monocarboxylate transporter 10 [Source:UniProtKB/Swiss-Prot;Acc:Q91Y77]	E
ENSRNOG00000000728	-19.2617	-2.62252	1.1781e-16	1.24925e-15	-6.15826	Clic2	Chloride intracellular channel protein 2 [Source:UniProtKB/Swiss-Prot;Acc:Q5M883]	A
ENSRNOG00000000878	-14.931	-0.680768	0.00223407	0.00731352	-1.60299	Slc44a4	Choline transporter-like protein 4 [Source:UniProtKB/Swiss-Prot;Acc:Q6MG71]	A
ENSRNOG00000000879	-14.5771	-1.33964	2.33135e-09	1.50352e-08	-2.53089	Slc9a6	Sodium/hydrogen exchanger [Source:UniProtKB/TrEMBL;Acc:D3ZJ86]	A
ENSRNOG00000000881	-16.829	-0.688267	0.0038364	0.0120852	-1.61135	Mmgt1	Membrane magnesium transporter 1 [Source:UniProtKB/Swiss-Prot;Acc:B5DF51]	A
ENSRNOG00000000924	-13.7095	3.99018	1.7228e-58	1.10646e-56	15.8915	Slc7a1	High affinity cationic amino acid transporter 1 [Source:UniProtKB/Swiss-Prot;Acc:P30823]	E
ENSRNOG00000000937	-16.6939	-1.70287	1.17684e-12	9.70682e-12	-3.25549	Slc46a3	Solute carrier family 46 member 3 [Source:UniProtKB/Swiss-Prot;Acc:Q5BK75]	A
ENSRNOG00000001115	-14.1466	-4.23329	3.71239e-64	2.87994e-62	-18.8081	Slc29a4	equilibrative nucleoside transporter 4 [Source:RefSeq peptide;Acc:NP_001099381]	A
ENSRNOG00000001169	-16.2821	-1.36854	4.53849e-09	2.85024e-08	-2.58209	Slc37a1	glycerol-3-phosphate transporter [Source:RefSeq peptide;Acc:NP_001011944]	A
ENSRNOG00000001195	-13.7798	-3.1849	5.8345e-41	1.84941e-39	-9.09388	Trpv4	Transient receptor potential cation channel subfamily V member 4 [Source:UniProtKB/Swiss-Prot;Acc:Q9ERZ8]	A
ENSRNOG00000001232	-13.4607	-1.7779	2.48843e-15	2.44033e-14	-3.42926	Slc19a1	Folate transporter 1 [Source:UniProtKB/Swiss-Prot;Acc:Q62866]	A
ENSRNOG00000001336	-15.3909	-0.676972	0.00260913	0.00841698	-1.59878	Orai1	Calcium release-activated calcium channel protein 1 [Source:UniProtKB/Swiss-Prot;Acc:Q5M848]	A
ENSRNOG00000001380	-13.3391	-0.691203	0.00161187	0.00538735	-1.61463	Tpcn1	Two pore calcium channel protein 1 [Source:UniProtKB/Swiss-Prot;Acc:Q9WTN5]	A
ENSRNOG00000001383	-17.5785	1.48827	8.22781e-09	5.05729e-08	2.80553	Slc24a6	Sodium/potassium/calcium exchanger 6 [Source:UniProtKB/Swiss-Prot;Acc:Q6AXS0]	E
ENSRNOG00000001531	-16.7463	-1.24439	1.67611e-07	9.15e-07	-2.36919	Chac2	Cation transport regulator-like protein 2 [Source:UniProtKB/Swiss-Prot;Acc:Q641Z5]	A
ENSRNOG00000001656	-21.5974	2.82122	1.39e-06	6.9e-06	7.06759	Kcnj15	ATP-sensitive inward rectifier potassium channel 15 [Source:UniProtKB/Swiss-Prot;Acc:Q91ZF1]	E
ENSRNOG00000001656	-21.5974	2.82122	1.39e-06	6.9e-06	7.06759	Kcnj15	ATP-sensitive inward rectifier potassium channel 15 [Source:UniProtKB/Swiss-Prot;Acc:Q91ZF1]	E
ENSRNOG00000001656	-21.5974	2.82122	1.3878e-06	6.89535e-06	7.06759	Kcnj15	ATP-sensitive inward rectifier potassium channel 15 [Source:UniProtKB/Swiss-Prot;Acc:Q91ZF1]	E
ENSRNOG00000001658	-20.6224	-1.60405	0.000259324	0.000980456	-3.03995	IRK6_RAT	G protein-activated inward rectifier potassium channel 2 [Source:UniProtKB/Swiss-Prot;Acc:P48550]	A
ENSRNOG00000001714	-17.7205	-4.62564	5.81185e-58	3.65304e-56	-24.6864	Atp13a4	probable cation-transporting ATPase 13A4 [Source:RefSeq peptide;Acc:NP_001178587]	A
ENSRNOG00000001742	-16.1383	0.757613	0.00105326	0.00362976	1.69069	Clcn2	Chloride channel protein 2 [Source:UniProtKB/Swiss-Prot;Acc:P35525]	E
ENSRNOG00000001765	-22.1351	-2.38394	0.000537582	0.00193568	-5.21961	Ostalpha	organic solute transporter subunit alpha [Source:RefSeq peptide;Acc:NP_001100557]	A
ENSRNOG00000001874	-14.0904	-2.00545	1.11758e-18	1.32683e-17	-4.01513	Slc7a4	cationic amino acid transporter 4 [Source:RefSeq peptide;Acc:NP_001100548]	A
ENSRNOG00000002057	-18.9624	-1.91579	1.41551e-10	1.00768e-09	-3.77321	Slc10a6	Solute carrier family 10 member 6 [Source:UniProtKB/Swiss-Prot;Acc:Q70EX6]	A
ENSRNOG00000002246	-13.5766	-0.811146	0.000225235	0.000857843	-1.7546	Slc30a9	zinc transporter 9 [Source:RefSeq peptide;Acc:NP_001102558]	A
ENSRNOG00000002251	-12.3687	-0.531574	0.0146941	0.0416589	-1.44551	Sec31a	Protein transport protein Sec31A [Source:UniProtKB/Swiss-Prot;Acc:Q9Z2Q1]	A
ENSRNOG00000002301	-11.6437	-1.37367	4.91215e-10	3.34501e-09	-2.59129	Uso1	General vesicular transport factor p115 [Source:UniProtKB/Swiss-Prot;Acc:P41542]	A
ENSRNOG00000002303	-18.6389	4.08436	1.6e-36	4.22e-35	16.9635	Kcnj12	ATP-sensitive inward rectifier potassium channel 12 [Source:UniProtKB/Swiss-Prot;Acc:P52188]	E
ENSRNOG00000002303	-18.6389	4.08436	1.59968e-36	4.22176e-35	16.9635	Kcnj12	ATP-sensitive inward rectifier potassium channel 12 [Source:UniProtKB/Swiss-Prot;Acc:P52188]	E
ENSRNOG00000002305	-13.8759	-1.51036	1.42474e-11	1.09062e-10	-2.8488	Slc15a2	Solute carrier family 15 member 2 [Source:UniProtKB/Swiss-Prot;Acc:Q63424]	A
ENSRNOG00000002355	-21.5694	-7.12644	8.4767e-37	2.26961e-35	-139.725	Slc47a1	Multidrug and toxin extrusion protein 1 [Source:UniProtKB/Swiss-Prot;Acc:Q5I0E9]	A
ENSRNOG00000002397	-19.3127	5.13757	5.57623e-44	1.97337e-42	35.2015	Slc30a10	zinc transporter 10 [Source:RefSeq peptide;Acc:NP_001099455]	E
ENSRNOG00000002519	-13.9962	-0.945329	1.90538e-05	8.34972e-05	-1.92563	Magt1	Magnesium transporter protein 1 [Source:UniProtKB/Swiss-Prot;Acc:O35777]	A
ENSRNOG00000002559	-17.6406	2.05899	4.51269e-15	4.35734e-14	4.16693	Cacna1a	Voltage-dependent P/Q-type calcium channel subunit alpha-1A [Source:UniProtKB/Swiss-Prot;Acc:P54282]	E
ENSRNOG00000002616	-34.3039	31.4244	1.39444e-25	2.34493e-24	2.88187e+09	Slc5a10	sodium/glucose cotransporter 5 [Source:RefSeq peptide;Acc:NP_001100477]	E
ENSRNOG00000002627	-13.6032	1.14936	2.15012e-07	1.15896e-06	2.21816	Kctd3	potassium channel tetramerisation domain containing 3 [Source:RefSeq peptide;Acc:NP_001100669]	E
ENSRNOG00000002627	-13.6032	1.14936	2.15e-07	1.16e-06	2.21816	Kctd3	potassium channel tetramerisation domain containing 3 [Source:RefSeq peptide;Acc:NP_001100669]	E
ENSRNOG00000002653	-17.2378	2.81203	6.14e-27	1.1e-25	7.02272	Kcnk2	potassium channel subfamily K member 2 isoform 2 [Source:RefSeq peptide;Acc:NP_742039]	E
ENSRNOG00000002653	-17.2378	2.81203	6.13665e-27	1.09904e-25	7.02272	Kcnk2	potassium channel subfamily K member 2 isoform 2 [Source:RefSeq peptide;Acc:NP_742039]	E
ENSRNOG00000002832	-11.1113	-1.10064	5.14776e-07	2.67638e-06	-2.1445	Slc16a2	Monocarboxylate transporter 8 [Source:UniProtKB/Swiss-Prot;Acc:Q8K1P8]	A
ENSRNOG00000002839	-13.6289	-3.40312	1.00256e-45	3.82334e-44	-10.5789	Slc19a2	thiamine transporter 1 [Source:RefSeq peptide;Acc:NP_001025195]	A
ENSRNOG00000002862	-14.8661	2.43536	2.90232e-25	4.82015e-24	5.40898	Clcn5	H(+)/Cl(-) exchange transporter 5 [Source:UniProtKB/Swiss-Prot;Acc:P51796]	E
ENSRNOG00000002863	-20.1349	3.0119	4.63796e-14	4.19651e-13	8.06624	Cacna1e	Voltage-dependent R-type calcium channel subunit alpha-1E [Source:UniProtKB/Swiss-Prot;Acc:Q07652]	E
ENSRNOG00000002934	-10.9242	-6.16899	1.40349e-114	8.44358e-112	-71.9535	Atp1b1	Sodium/potassium-transporting ATPase subunit beta-1 [Source:UniProtKB/Swiss-Prot;Acc:P07340]	A
ENSRNOG00000002948	-18.0187	4.36674	6.87741e-47	2.71042e-45	20.631	Abcc3	Canalicular multispecific organic anion transporter 2 [Source:UniProtKB/Swiss-Prot;Acc:O88563]	E
ENSRNOG00000002981	-15.6814	3.49891	3.21761e-44	1.15673e-42	11.3052	Cacna1g-m1Mcwi-	Voltage-dependent T-type calcium channel subunit alpha-1G [Source:UniProtKB/Swiss-Prot;Acc:O54898]	E
ENSRNOG00000002997	-14.7373	0.646399	0.0036734	0.0116089	1.56526	Slc9a3r2	Na(+)/H(+) exchange regulatory cofactor NHE-RF2 [Source:UniProtKB/Swiss-Prot;Acc:Q920G2]	E
ENSRNOG00000003038	-15.5181	-1.23971	5.02952e-08	2.87169e-07	-2.36151	Sft2d2	Vesicle transport protein SFT2B [Source:UniProtKB/Swiss-Prot;Acc:Q4FZV2]	A
ENSRNOG00000003104	-19.2375	2.37479	7.9152e-13	6.6081e-12	5.1866	Trpv2	Transient receptor potential cation channel subfamily V member 2 [Source:UniProtKB/Swiss-Prot;Acc:Q9WUD2]	E
ENSRNOG00000003134	-16.794	1.95953	1.49092e-15	1.48032e-14	3.88934	Slc4a4	Electrogenic sodium bicarbonate cotransporter 1 [Source:UniProtKB/Swiss-Prot;Acc:Q9JI66]	E
ENSRNOG00000003214	-15.84	0.750952	0.00101934	0.00351905	1.6829	Mmgt2	Membrane magnesium transporter 2 [Source:UniProtKB/Swiss-Prot;Acc:Q6P719]	E
ENSRNOG00000003232	-13.9113	-1.29318	6.03268e-09	3.75343e-08	-2.45068	Slc9a3r1	Na(+)/H(+) exchange regulatory cofactor NHE-RF1 [Source:UniProtKB/Swiss-Prot;Acc:Q9JJ19]	A
ENSRNOG00000003262	-19.1762	5.41051	1.50114e-49	6.67452e-48	42.5329	Cacng4	Voltage-dependent calcium channel gamma-4 subunit [Source:UniProtKB/Swiss-Prot;Acc:Q8VHW9]	E
ENSRNOG00000003476	-21.1778	5.1446	1.12171e-21	1.55682e-20	35.3737	Slc6a4	Sodium-dependent serotonin transporter [Source:UniProtKB/Swiss-Prot;Acc:P31652]	E
ENSRNOG00000003533	-14.2403	-2.33125	4.51691e-24	7.04145e-23	-5.03242	Clcn4-2	H(+)/Cl(-) exchange transporter 4 [Source:UniProtKB/Swiss-Prot;Acc:P51794]	A
ENSRNOG00000003749	-19.4075	2.94276	1.66551e-17	1.86612e-16	7.68882	Xk	Membrane transport protein XK [Source:UniProtKB/Swiss-Prot;Acc:Q5GH61]	E
ENSRNOG00000003813	-20.6968	4.09709	7.9148e-18	9.00503e-17	17.1139	Kcnk10	Potassium channel subfamily K member 10 [Source:UniProtKB/Swiss-Prot;Acc:Q9JIS4]	E
ENSRNOG00000003813	-20.6968	4.09709	7.91e-18	9.01e-17	17.1139	Kcnk10	Potassium channel subfamily K member 10 [Source:UniProtKB/Swiss-Prot;Acc:Q9JIS4]	E
ENSRNOG00000003835	-15.8373	1.26282	4.71592e-08	2.70205e-07	2.39964	Slc43a2	large neutral amino acids transporter small subunit 4 [Source:RefSeq peptide;Acc:NP_001099282]	E
ENSRNOG00000003841	-16.875	-4.80544	2.5859e-68	2.38965e-66	-27.9629	Kcnh1	potassium voltage-gated channel, subfamily H (eag-related), member 1 Gene [Source:MGI Symbol;Acc:MGI:1341721]	A
ENSRNOG00000003841	-16.875	-4.80544	2.59e-68	2.39e-66	-27.9629	Kcnh1	potassium voltage-gated channel, subfamily H (eag-related), member 1 Gene [Source:MGI Symbol;Acc:MGI:1341721]	A
ENSRNOG00000004026	-13.13	-0.59737	0.00631003	0.0190724	-1.51296	Atp2b1	Plasma membrane calcium-transporting ATPase 1 [Source:UniProtKB/Swiss-Prot;Acc:P11505]	A
ENSRNOG00000004077	-21.6872	-1.48379	0.0117601	0.033898	-2.79683	Kcnc2	Potassium voltage-gated channel subfamily C member 2 [Source:UniProtKB/Swiss-Prot;Acc:P22462]	A
ENSRNOG00000004077	-21.6872	-1.48379	0.0117601	0.033898	-2.79683	Kcnc2	Potassium voltage-gated channel subfamily C member 2 [Source:UniProtKB/Swiss-Prot;Acc:P22462]	A
ENSRNOG00000004133	-20.7423	3.18549	5.76301e-12	4.53155e-11	9.09765	Slc7a3	Cationic amino acid transporter 3 [Source:UniProtKB/Swiss-Prot;Acc:O08812]	E
ENSRNOG00000004150	-17.6478	-1.74436	7.35448e-12	5.75685e-11	-3.35047	Slc9a7	sodium/hydrogen exchanger 7 [Source:RefSeq peptide;Acc:NP_001101712]	A
ENSRNOG00000004168	-15.3763	-0.973246	1.56456e-05	6.93766e-05	-1.96325	Slc35e4	Solute carrier family 35 member E4 [Source:UniProtKB/Swiss-Prot;Acc:Q5RKL7]	A
ENSRNOG00000004351	-16.167	-1.802	1.6085e-14	1.49722e-13	-3.48704	Slc25a29	Mitochondrial carnitine/acylcarnitine carrier protein CACL [Source:UniProtKB/Swiss-Prot;Acc:Q5HZE0]	A
ENSRNOG00000004403	-15.9562	-1.21279	1.34461e-07	7.39372e-07	-2.31785	Slc25a32	mitochondrial folate transporter/carrier [Source:RefSeq peptide;Acc:NP_001166805]	A
ENSRNOG00000004510	-13.5133	-0.713311	0.00115023	0.00395193	-1.63956	Slc35b1	Solute carrier family 35 member B1 [Source:UniProtKB/Swiss-Prot;Acc:Q6V7K3]	A
ENSRNOG00000004560	-19.628	1.52087	1.08226e-05	4.8895e-05	2.86965	Cacna1b	Voltage-dependent N-type calcium channel subunit alpha-1B [Source:UniProtKB/Swiss-Prot;Acc:Q02294]	E
ENSRNOG00000004626	-19.1161	2.61471	1.84034e-15	1.81807e-14	6.12499	Slc34a2	Sodium-dependent phosphate transport protein 2B [Source:UniProtKB/Swiss-Prot;Acc:Q9JJ09]	E
ENSRNOG00000004668	-20.2049	-1.36835	0.000354305	0.00131296	-2.58175	Slc25a35	solute carrier family 25 member 35 [Source:RefSeq peptide;Acc:NP_001102503]	A
ENSRNOG00000004713	-21.8264	-5.44282	9.37e-20	1.18e-18	-43.4962	Kcnj16	Inward rectifier potassium channel 16 [Source:UniProtKB/Swiss-Prot;Acc:P52191]	A
ENSRNOG00000004713	-21.8264	-5.44282	9.36524e-20	1.17781e-18	-43.4962	Kcnj16	Inward rectifier potassium channel 16 [Source:UniProtKB/Swiss-Prot;Acc:P52191]	A
ENSRNOG00000004720	-20.4621	2.57244	2.91e-09	1.86e-08	5.94813	Kcnj2	Inward rectifier potassium channel 2 [Source:UniProtKB/Swiss-Prot;Acc:Q64273]	E
ENSRNOG00000004720	-20.4621	2.57244	2.91318e-09	1.85923e-08	5.94813	Kcnj2	Inward rectifier potassium channel 2 [Source:UniProtKB/Swiss-Prot;Acc:Q64273]	E
ENSRNOG00000004778	-18.5661	2.56473	8.39262e-18	9.54131e-17	5.91644	Cnga1	cGMP-gated cation channel alpha-1 [Source:UniProtKB/Swiss-Prot;Acc:Q62927]	E
ENSRNOG00000004899	-20.2714	1.08316	0.00813489	0.0241669	2.11867	Kcns3	Potassium voltage-gated channel subfamily S member 3 [Source:UniProtKB/Swiss-Prot;Acc:O88759]	E
ENSRNOG00000004899	-20.2714	1.08316	0.00813488	0.0241669	2.11867	Kcns3	Potassium voltage-gated channel subfamily S member 3 [Source:UniProtKB/Swiss-Prot;Acc:O88759]	E
ENSRNOG00000004966	-15.018	2.3973	1.93823e-24	3.08016e-23	5.26816	Slc38a11	Uncharacterized protein [Source:UniProtKB/TrEMBL;Acc:D3Z813]	E
ENSRNOG00000005007	-20.1705	1.69335	1.28752e-05	5.76033e-05	3.23407	Scn3a	sodium channel protein type 3 subunit alpha [Source:RefSeq peptide;Acc:NP_037251]	E
ENSRNOG00000005132	-19.8298	1.29457	0.000283409	0.00106347	2.45304	RGD1304644	Riboflavin transporter 2 [Source:UniProtKB/Swiss-Prot;Acc:Q4FZU9]	E
ENSRNOG00000005158	-18.1456	-2.54449	1.19607e-20	1.579e-19	-5.83401	Slc24a5	solute carrier family 24, member 5 [Source:RefSeq peptide;Acc:NP_001101239]	A
ENSRNOG00000005196	-14.1341	-0.559157	0.0111602	0.0322857	-1.47341	Slc12a6	solute carrier family 12 member 6 [Source:RefSeq peptide;Acc:NP_001103100]	A
ENSRNOG00000005206	-19.9902	4.03748	2.19e-23	3.27e-22	16.4211	Kcnq3	Potassium voltage-gated channel subfamily KQT member 3 [Source:UniProtKB/Swiss-Prot;Acc:O88944]	E
ENSRNOG00000005206	-19.9902	4.03748	2.18588e-23	3.27095e-22	16.4211	Kcnq3	Potassium voltage-gated channel subfamily KQT member 3 [Source:UniProtKB/Swiss-Prot;Acc:O88944]	E
ENSRNOG00000005229	-18.5771	1.24187	1.59763e-05	7.07473e-05	2.36505	Sec16b	Protein transport protein Sec16B [Source:UniProtKB/Swiss-Prot;Acc:Q75N33]	E
ENSRNOG00000005248	-16.9639	2.35916	1.17245e-20	1.5485e-19	5.13071	Slc1a4	neutral amino acid transporter A [Source:RefSeq peptide;Acc:NP_942058]	E
ENSRNOG00000005291	-16.263	3.86544	1.01159e-49	4.53892e-48	14.5752	Slc38a1	Sodium-coupled neutral amino acid transporter 1 [Source:UniProtKB/Swiss-Prot;Acc:Q9JM15]	E
ENSRNOG00000005307	-12.4883	-5.93311	1.01779e-107	4.91862e-105	-61.1004	Slc4a10	Sodium-driven chloride bicarbonate exchanger [Source:UniProtKB/Swiss-Prot;Acc:Q80ZA5]	A
ENSRNOG00000005309	-17.4617	2.69461	5.09139e-24	7.91193e-23	6.47377	Scn8a	Sodium channel protein type 8 subunit alpha [Source:UniProtKB/Swiss-Prot;Acc:O88420]	E
ENSRNOG00000005367	-36.3455	27.3411	0.00473594	0.0146113	1.70011e+08	Slc12a1	Solute carrier family 12 member 1 [Source:UniProtKB/Swiss-Prot;Acc:P55016]	E
ENSRNOG00000005369	-18.9149	3.6904	1.49e-29	2.96e-28	12.9099	Kcnj3	G protein-activated inward rectifier potassium channel 1 [Source:UniProtKB/Swiss-Prot;Acc:P63251]	E
ENSRNOG00000005369	-18.9149	3.6904	1.48832e-29	2.95647e-28	12.9099	Kcnj3	G protein-activated inward rectifier potassium channel 1 [Source:UniProtKB/Swiss-Prot;Acc:P63251]	E
ENSRNOG00000005465	-36.4894	27.0533	0.0175039	0.0485142	1.39274e+08	Kcnmb1	Calcium-activated potassium channel subunit beta-1 [Source:UniProtKB/Swiss-Prot;Acc:P97678]	E
ENSRNOG00000005465	-36.4894	27.0533	0.0175039	0.0485142	1.39274e+08	Kcnmb1	Calcium-activated potassium channel subunit beta-1 [Source:UniProtKB/Swiss-Prot;Acc:P97678]	E
ENSRNOG00000005697	-20.1113	-2.32714	4.04506e-10	2.77635e-09	-5.0181	Slc6a11	Sodium- and chloride-dependent GABA transporter 3 [Source:UniProtKB/Swiss-Prot;Acc:P31647]	A
ENSRNOG00000005856	-14.8984	-1.41353	3.64066e-10	2.50872e-09	-2.66388	Slc30a6	zinc transporter 6 [Source:RefSeq peptide;Acc:NP_001100178]	A
ENSRNOG00000006010	-16.8168	-4.57724	6.16904e-64	4.73586e-62	-23.872	Slc6a20	Sodium- and chloride-dependent transporter XTRP3 [Source:UniProtKB/Swiss-Prot;Acc:Q64093]	A
ENSRNOG00000006096	-17.0023	-5.83861	1.09314e-88	2.45989e-86	-57.2265	Slc26a7	anion exchange transporter [Source:RefSeq peptide;Acc:NP_001100108]	A
ENSRNOG00000006204	-17.8439	-1.9089	2.16828e-13	1.87831e-12	-3.75523	Slc30a3	Zinc transporter 3 [Source:UniProtKB/Swiss-Prot;Acc:Q6QIX3]	A
ENSRNOG00000006367	-21.8242	2.37173	0.000213637	0.000816625	5.17562	Slc5a8	sodium-coupled monocarboxylate transporter 1 [Source:RefSeq peptide;Acc:NP_001178916]	E
ENSRNOG00000006375	-15.9928	-1.0403	6.11404e-06	2.84598e-05	-2.05665	VDAC1_RAT	Voltage-dependent anion-selective channel protein 1 [Source:UniProtKB/Swiss-Prot;Acc:Q9Z2L0]	A
ENSRNOG00000006527	-15.5111	0.708634	0.00171739	0.00571796	1.63426	Slc6a1	Sodium- and chloride-dependent GABA transporter 1 [Source:UniProtKB/Swiss-Prot;Acc:P23978]	E
ENSRNOG00000006556	-12.2062	-1.67007	6.66475e-14	5.96992e-13	-3.18231	Slc5a6	Sodium-dependent multivitamin transporter [Source:UniProtKB/Swiss-Prot;Acc:O70247]	A
ENSRNOG00000006639	-18.4421	1.79449	1.29508e-10	9.25516e-10	3.46894	Scn9a	Sodium channel protein type 9 subunit alpha [Source:UniProtKB/Swiss-Prot;Acc:O08562]	E
ENSRNOG00000006653	-19.0592	2.36831	2.10202e-13	1.82197e-12	5.16335	Slc38a4	Sodium-coupled neutral amino acid transporter 4 [Source:UniProtKB/Swiss-Prot;Acc:Q9EQ25]	E
ENSRNOG00000006871	-15.7292	-1.41827	6.42001e-10	4.33773e-09	-2.67265	Slc25a14	brain mitochondrial carrier protein 1 [Source:RefSeq peptide;Acc:NP_445953]	A
ENSRNOG00000006878	-19.5508	-1.52747	3.98606e-06	1.89188e-05	-2.88279	Slc26a3	Chloride anion exchanger [Source:UniProtKB/Swiss-Prot;Acc:Q924C9]	A
ENSRNOG00000007006	-13.9132	-2.17099	1.93089e-21	2.64256e-20	-4.50333	Slc3a1	Neutral and basic amino acid transport protein rBAT [Source:UniProtKB/Swiss-Prot;Acc:Q64319]	A
ENSRNOG00000007019	-17.902	1.06194	5.11742e-05	0.000212354	2.08774	Accn1	Amiloride-sensitive cation channel 1, neuronal [Source:UniProtKB/Swiss-Prot;Acc:Q62962]	E
ENSRNOG00000007090	-17.481	2.07309	1.63673e-15	1.62073e-14	4.20786	Cacna1c	Voltage-dependent L-type calcium channel subunit alpha-1C [Source:UniProtKB/Swiss-Prot;Acc:P22002]	E
ENSRNOG00000007284	-12.1743	0.773612	0.000398586	0.0014638	1.70954	Slc2a1	Solute carrier family 2, facilitated glucose transporter member 1 [Source:UniProtKB/Swiss-Prot;Acc:P11167]	E
ENSRNOG00000007314	-20.9074	-1.15108	0.0118603	0.0341735	-2.22079	Slc26a4	Pendrin [Source:UniProtKB/Swiss-Prot;Acc:Q9R154]	A
ENSRNOG00000007581	-15.0403	-3.15303	3.12699e-39	9.27369e-38	-8.8952	Slc17a8	Vesicular glutamate transporter 3 [Source:UniProtKB/Swiss-Prot;Acc:Q7TSF2]	A
ENSRNOG00000007591	-19.2182	2.71575	5.7444e-16	5.82122e-15	6.56933	Slc45a3	solute carrier family 45 member 3 [Source:RefSeq peptide;Acc:NP_001129340]	E
ENSRNOG00000007645	-20.0918	2.14351	4.51332e-08	2.59151e-07	4.41837	Kcnj9	G protein-activated inward rectifier potassium channel 3 [Source:UniProtKB/Swiss-Prot;Acc:Q63511]	E
ENSRNOG00000007645	-20.0918	2.14351	4.51e-08	2.59e-07	4.41837	Kcnj9	G protein-activated inward rectifier potassium channel 3 [Source:UniProtKB/Swiss-Prot;Acc:Q63511]	E
ENSRNOG00000007666	-15.8187	-3.45462	4.0716e-44	1.45663e-42	-10.9634	Cacnb4	voltage-dependent L-type calcium channel subunit beta-4 [Source:RefSeq peptide;Acc:NP_001099203]	A
ENSRNOG00000007839	-18.4865	-1.18808	1.76655e-05	7.76792e-05	-2.27849	Slc16a7	Monocarboxylate transporter 2 [Source:UniProtKB/Swiss-Prot;Acc:Q63344]	A
ENSRNOG00000007982	-14.8235	0.942543	2.56166e-05	0.000110499	1.92191	Slc9a1	Sodium/hydrogen exchanger 1 [Source:UniProtKB/Swiss-Prot;Acc:P26431]	E
ENSRNOG00000008052	-14.6175	1.42432	2.70355e-10	1.88234e-09	2.68389	Atp13a2	probable cation-transporting ATPase 13A2 [Source:RefSeq peptide;Acc:NP_001166903]	E
ENSRNOG00000008192	-13.8798	-1.22482	3.43072e-08	1.98718e-07	-2.33726	Slc48a1	Heme transporter HRG1 [Source:UniProtKB/Swiss-Prot;Acc:B0BNL4]	A
ENSRNOG00000008243	-19.198	4.66082	1.07436e-38	3.10807e-37	25.2957	Slc43a1	large neutral amino acids transporter small subunit 3 [Source:RefSeq peptide;Acc:NP_001101212]	E
ENSRNOG00000008289	-10.7985	-1.53045	4.8207e-12	3.81604e-11	-2.88876	Slc25a3	Phosphate carrier protein, mitochondrial [Source:UniProtKB/Swiss-Prot;Acc:P16036]	A
ENSRNOG00000008347	-17.6983	5.96782	2.08741e-77	3.0164e-75	62.5883	Slc43a3	solute carrier family 43 member 3 [Source:RefSeq peptide;Acc:NP_001101213]	E
ENSRNOG00000008376	-19.0677	3.50168	8.73802e-26	1.48209e-24	11.3269	Slc2a3	Solute carrier family 2, facilitated glucose transporter member 3 [Source:UniProtKB/Swiss-Prot;Acc:Q07647]	E
ENSRNOG00000008432	-14.315	-2.35775	1.57481e-24	2.51348e-23	-5.12569	Slc22a5	Solute carrier family 22 member 5 [Source:UniProtKB/Swiss-Prot;Acc:O70594]	A
ENSRNOG00000008479	-16.9472	3.02441	3.37542e-31	7.23667e-30	8.1365	Slc8a1	Sodium/calcium exchanger 1 [Source:UniProtKB/Swiss-Prot;Acc:Q01728]	E
ENSRNOG00000008480	-17.288	1.43709	1.16e-08	7.05e-08	2.70773	Kcnab3	Voltage-gated potassium channel subunit beta-3 [Source:UniProtKB/Swiss-Prot;Acc:Q63494]	E
ENSRNOG00000008480	-17.288	1.43709	1.16112e-08	7.0473e-08	2.70773	Kcnab3	Voltage-gated potassium channel subunit beta-3 [Source:UniProtKB/Swiss-Prot;Acc:Q63494]	E
ENSRNOG00000008831	-17.1845	-2.21643	5.87756e-19	7.08649e-18	-4.64741	Hcn2	Potassium/sodium hyperpolarization-activated cyclic nucleotide-gated channel 2 [Source:UniProtKB/Swiss-Prot;Acc:Q9JKA9]	A
ENSRNOG00000008890	-14.9506	-1.78276	5.57789e-15	5.35082e-14	-3.44083	Slc18a2	Synaptic vesicular amine transporter [Source:UniProtKB/Swiss-Prot;Acc:Q01827]	A
ENSRNOG00000008891	-13.9526	-0.950278	1.70698e-05	7.51831e-05	-1.93224	Ift20	intraflagellar transport protein 20 homolog [Source:RefSeq peptide;Acc:NP_001099285]	A
ENSRNOG00000008908	-13.367	-2.17393	1.2563e-21	1.7387e-20	-4.51251	Slc35a1	CMP-sialic acid transporter [Source:RefSeq peptide;Acc:NP_001101394]	A
ENSRNOG00000008966	-19.4062	3.69017	3.12132e-25	5.1664e-24	12.9078	D3ZZM7_RAT	solute carrier organic anion transporter family member 5A1 [Source:RefSeq peptide;Acc:NP_001101368]	E
ENSRNOG00000009005	-18.3006	2.5012	4.15928e-18	4.80077e-17	5.66156	Slco2a1	Solute carrier organic anion transporter family member 2A1 [Source:UniProtKB/Swiss-Prot;Acc:Q00910]	E
ENSRNOG00000009014	-20.1961	4.28003	1.83044e-24	2.91337e-23	19.4275	Slc35f2	solute carrier family 35 member F2 [Source:RefSeq peptide;Acc:NP_001100292]	E
ENSRNOG00000009019	-16.7849	3.81851	3.09203e-46	1.18995e-44	14.1087	Slc6a6	Sodium- and chloride-dependent taurine transporter [Source:UniProtKB/Swiss-Prot;Acc:P31643]	E
ENSRNOG00000009265	-35.4521	-29.1279	2.62e-07	1.4e-06	-5.86659e+08	Kcnk9	Potassium channel subfamily K member 9 [Source:UniProtKB/Swiss-Prot;Acc:Q9ES08]	A
ENSRNOG00000009265	-35.4521	-29.1279	2.6226e-07	1.40337e-06	-5.86659e+08	Kcnk9	Potassium channel subfamily K member 9 [Source:UniProtKB/Swiss-Prot;Acc:Q9ES08]	A
ENSRNOG00000009330	-15.9915	-1.94203	1.22034e-16	1.29219e-15	-3.84246	Slc17a5	sialin [Source:RefSeq peptide;Acc:NP_001009713]	A
ENSRNOG00000009450	-18.3499	3.2779	2.52521e-28	4.74749e-27	9.6994	Hcn4	Potassium/sodium hyperpolarization-activated cyclic nucleotide-gated channel 4 [Source:UniProtKB/Swiss-Prot;Acc:Q9JKA7]	E
ENSRNOG00000009480	-15.6002	-3.61111	7.80647e-48	3.21856e-46	-12.2195	Slc24a3	Sodium/potassium/calcium exchanger 3 [Source:UniProtKB/Swiss-Prot;Acc:Q9EPQ0]	A
ENSRNOG00000009542	-20.662	-1.22831	0.00427998	0.0133881	-2.34293	Kcnh5	Potassium voltage-gated channel subfamily H member 5 [Source:UniProtKB/Swiss-Prot;Acc:Q9EPI9]	A
ENSRNOG00000009542	-20.662	-1.22831	0.00427998	0.0133881	-2.34293	Kcnh5	Potassium voltage-gated channel subfamily H member 5 [Source:UniProtKB/Swiss-Prot;Acc:Q9EPI9]	A
ENSRNOG00000009601	-14.2889	-1.28138	9.29784e-09	5.68252e-08	-2.43072	Trpc1	Short transient receptor potential channel 1 [Source:UniProtKB/Swiss-Prot;Acc:Q9QX01]	A
ENSRNOG00000009680	-36.0325	27.9671	0.000196174	0.000754371	2.62377e+08	Clcnka	Chloride channel protein ClC-Ka [Source:UniProtKB/Swiss-Prot;Acc:Q06393]	E
ENSRNOG00000009740	-11.7296	-4.2054	6.6685e-65	5.29867e-63	-18.448	Slco1c1	Solute carrier organic anion transporter family member 1C1 [Source:UniProtKB/Swiss-Prot;Acc:Q9EPZ7]	A
ENSRNOG00000009790	-22.1178	1.7896	0.00656699	0.0198166	3.45719	Kcnk3	Potassium channel subfamily K member 3 [Source:UniProtKB/Swiss-Prot;Acc:O54912]	E
ENSRNOG00000009790	-22.1178	1.7896	0.00656699	0.0198166	3.45719	Kcnk3	Potassium channel subfamily K member 3 [Source:UniProtKB/Swiss-Prot;Acc:O54912]	E
ENSRNOG00000009790	-22.1178	1.7896	0.00656699	0.0198166	3.45719	Kcnk3	Potassium channel subfamily K member 3 [Source:UniProtKB/Swiss-Prot;Acc:O54912]	E
ENSRNOG00000009797	-34.447	31.1381	6.68756e-22	9.36544e-21	2.3632e+09	Aqp3	Aquaporin-3 [Source:UniProtKB/Swiss-Prot;Acc:P47862]	E
ENSRNOG00000009808	-13.2196	-0.975629	9.1657e-06	4.17484e-05	-1.9665	Ift80	Intraflagellar transport protein 80 homolog [Source:UniProtKB/Swiss-Prot;Acc:Q66HB3]	A
ENSRNOG00000009872	-15.6215	0.813536	0.00033875	0.00125911	1.75751	Kcnh2	Potassium voltage-gated channel subfamily H member 2 [Source:UniProtKB/Swiss-Prot;Acc:O08962]	E
ENSRNOG00000009872	-15.6215	0.813536	0.00033875	0.00125911	1.75751	Kcnh2	Potassium voltage-gated channel subfamily H member 2 [Source:UniProtKB/Swiss-Prot;Acc:O08962]	E
ENSRNOG00000009897	-21.0361	-3.02848	8.37488e-11	6.06295e-10	-8.1595	Clcnkb	Chloride channel protein ClC-Kb [Source:UniProtKB/Swiss-Prot;Acc:P51802]	A
ENSRNOG00000010023	-14.5431	-1.35915	1.34897e-09	8.88233e-09	-2.56535	Slc33a1	Acetyl-coenzyme A transporter 1 [Source:UniProtKB/Swiss-Prot;Acc:Q6AYY8]	A
ENSRNOG00000010094	-34.8754	30.2814	4.15e-14	3.76e-13	1.30498e+09	Kcnmb2	Calcium-activated potassium channel subunit beta-2 [Source:UniProtKB/Swiss-Prot;Acc:Q811Q0]	E
ENSRNOG00000010094	-34.8754	30.2814	4.14833e-14	3.76388e-13	1.30498e+09	Kcnmb2	Calcium-activated potassium channel subunit beta-2 [Source:UniProtKB/Swiss-Prot;Acc:Q811Q0]	E
ENSRNOG00000010210	-13.572	5.4691	2.36491e-94	6.51543e-92	44.2959	Slc7a11-Tn(sb-T2/Bart3)2.266Mcwi-	solute carrier family 7 (cationic amino acid transporter, y+ system), member 11 [Source:RefSeq peptide;Acc:NP_001101143]	E
ENSRNOG00000010275	-20.2258	-2.53107	2.73102e-11	2.04959e-10	-5.77999	Slc17a9	solute carrier family 17 member 9 [Source:RefSeq peptide;Acc:NP_001102083]	A
ENSRNOG00000010291	-16.0061	-0.570237	0.0126983	0.036389	-1.48477	Slc46a1	Proton-coupled folate transporter [Source:UniProtKB/Swiss-Prot;Acc:Q5EBA8]	A
ENSRNOG00000010378	-10.467	-2.43641	1.32925e-26	2.35486e-25	-5.41294	Slc4a5	Electrogenic sodium bicarbonate cotransporter 4 [Source:UniProtKB/Swiss-Prot;Acc:Q6RI88]	A
ENSRNOG00000010388	-21.2123	-3.84053	3.81462e-14	3.46858e-13	-14.3256	Slc21a4	Solute carrier organic anion transporter family member 1A3 [Source:UniProtKB/Swiss-Prot;Acc:P70502]	A
ENSRNOG00000010422	-14.8147	-2.97067	9.50055e-36	2.45242e-34	-7.83901	Kcnab1	Voltage-gated potassium channel subunit beta-1 [Source:UniProtKB/Swiss-Prot;Acc:P63144]	A
ENSRNOG00000010422	-14.8147	-2.97067	9.5e-36	2.45e-34	-7.83901	Kcnab1	Voltage-gated potassium channel subunit beta-1 [Source:UniProtKB/Swiss-Prot;Acc:P63144]	A
ENSRNOG00000010576	-20.34	2.37223	1.03292e-08	6.2912e-08	5.1774	Kcnq4	Potassium voltage-gated channel subfamily KQT member 4 [Source:UniProtKB/Swiss-Prot;Acc:Q9JK96]	E
ENSRNOG00000010576	-20.34	2.37223	1.03e-08	6.29e-08	5.1774	Kcnq4	Potassium voltage-gated channel subfamily KQT member 4 [Source:UniProtKB/Swiss-Prot;Acc:Q9JK96]	E
ENSRNOG00000010592	-18.4816	1.40884	7.67433e-07	3.91675e-06	2.65524	Slc25a27	mitochondrial uncoupling protein 4 [Source:RefSeq peptide;Acc:NP_445952]	E
ENSRNOG00000010597	-17.7298	3.48544	8.61949e-35	2.1497e-33	11.2001	Slc5a7	High affinity choline transporter 1 [Source:UniProtKB/Swiss-Prot;Acc:Q9JMD7]	E
ENSRNOG00000010816	-18.5831	-2.56308	3.73684e-19	4.55387e-18	-5.90968	Kcnk15	Potassium channel subfamily K member 15 [Source:UniProtKB/Swiss-Prot;Acc:Q8R5I0]	A
ENSRNOG00000010816	-18.5831	-2.56308	3.74e-19	4.55e-18	-5.90968	Kcnk15	Potassium channel subfamily K member 15 [Source:UniProtKB/Swiss-Prot;Acc:Q8R5I0]	A
ENSRNOG00000010830	-10.5886	-1.51107	8.61107e-12	6.70486e-11	-2.85021	Slc25a4	ADP/ATP translocase 1 [Source:UniProtKB/Swiss-Prot;Acc:Q05962]	A
ENSRNOG00000010938	-14.4142	-1.06571	1.66244e-06	8.20478e-06	-2.0932	Slc7a10	Asc-type amino acid transporter 1 [Source:UniProtKB/Swiss-Prot;Acc:P63116]	A
ENSRNOG00000011016	-17.7848	1.43744	4.08347e-08	2.35341e-07	2.7084	Slc7a2	Low affinity cationic amino acid transporter 2 [Source:UniProtKB/Swiss-Prot;Acc:B5D5N9]	E
ENSRNOG00000011133	-21.1231	6.42239	9.58418e-32	2.10061e-30	85.7694	Trpc4_v2	Short transient receptor potential channel 4 [Source:UniProtKB/Swiss-Prot;Acc:O35119]	E
ENSRNOG00000011161	-11.5721	-2.3485	6.18057e-25	1.00773e-23	-5.09293	Slc2a12	solute carrier family 2, facilitated glucose transporter member 12 [Source:RefSeq peptide;Acc:NP_001100921]	A
ENSRNOG00000011184	-12.3703	-5.07671	4.20163e-86	8.3689e-84	-33.7475	Slc13a4	solute carrier family 13 member 4 [Source:RefSeq peptide;Acc:NP_001012639]	A
ENSRNOG00000011227	-12.4128	-4.86234	1.01646e-80	1.64639e-78	-29.0878	Atp1b2	sodium/potassium-transporting ATPase subunit beta-2 [Source:RefSeq peptide;Acc:NP_036639]	A
ENSRNOG00000011380	-20.6005	-1.4368	0.000748604	0.00263783	-2.7072	Kcnc1	Potassium voltage-gated channel subfamily C member 1 [Source:UniProtKB/Swiss-Prot;Acc:P25122]	A
ENSRNOG00000011380	-20.6005	-1.4368	0.000748604	0.00263783	-2.7072	Kcnc1	Potassium voltage-gated channel subfamily C member 1 [Source:UniProtKB/Swiss-Prot;Acc:P25122]	A
ENSRNOG00000011455	-14.4437	-1.23149	3.42754e-08	1.98625e-07	-2.3481	Slc36a4	proton-coupled amino acid transporter 4 [Source:RefSeq peptide;Acc:NP_001101597]	A
ENSRNOG00000011501	-12.2371	-2.9701	5.85709e-37	1.57826e-35	-7.83593	Atp1b3	Sodium/potassium-transporting ATPase subunit beta-3 [Source:UniProtKB/Swiss-Prot;Acc:Q63377]	A
ENSRNOG00000011522	-20.7789	1.5003	0.00127059	0.00433718	2.82902	Hcn1	Potassium/sodium hyperpolarization-activated cyclic nucleotide-gated channel 1 [Source:UniProtKB/Swiss-Prot;Acc:Q9JKB0]	E
ENSRNOG00000011550	-17.2918	-0.594936	0.0155015	0.0437415	-1.51041	Kcnab2	Voltage-gated potassium channel subunit beta-2 [Source:UniProtKB/Swiss-Prot;Acc:P62483]	A
ENSRNOG00000011550	-17.2918	-0.594936	0.0155015	0.0437415	-1.51041	Kcnab2	Voltage-gated potassium channel subunit beta-2 [Source:UniProtKB/Swiss-Prot;Acc:P62483]	A
ENSRNOG00000011596	-12.22	-2.16613	1.14138e-21	1.58264e-20	-4.48818	Trpm7	Transient receptor potential cation channel subfamily M member 7 [Source:UniProtKB/Swiss-Prot;Acc:Q925B3]	A
ENSRNOG00000011624	-19.4941	3.0389	4.74e-18	5.46e-17	8.21866	KCNQ2_RAT	Potassium voltage-gated channel subfamily KQT member 2 [Source:UniProtKB/Swiss-Prot;Acc:O88943]	E
ENSRNOG00000011624	-19.4941	3.0389	4.74088e-18	5.45711e-17	8.21866	KCNQ2_RAT	Potassium voltage-gated channel subfamily KQT member 2 [Source:UniProtKB/Swiss-Prot;Acc:O88943]	E
ENSRNOG00000011648	-9.51605	-1.48267	1.95533e-11	1.48292e-10	-2.79466	Aqp1	Aquaporin-1 [Source:UniProtKB/Swiss-Prot;Acc:P29975]	A
ENSRNOG00000011677	-12.7498	1.29348	4.98551e-09	3.12232e-08	2.45119	D4A517_RAT	Solute carrier family 39 (Zinc transporter), member 10 (Predicted), isoform CRA_aUncharacterized protein [Source:UniProtKB/TrEMBL;Acc:D4A517]	E
ENSRNOG00000011723	-16.6542	-3.82505	3.46571e-49	1.51581e-47	-14.1728	Slc44a3	Choline transporter-like protein 3 [Source:UniProtKB/Swiss-Prot;Acc:Q6AY92]	A
ENSRNOG00000011734	-14.8467	-0.92431	3.43723e-05	0.000145458	-1.89778	LOC100359512	Vesicle transport through interaction with t-SNAREs homolog 1B [Source:UniProtKB/Swiss-Prot;Acc:P58200]	A
ENSRNOG00000011881	-16.6249	-0.755862	0.00130411	0.00443409	-1.68864	Slc25a15	mitochondrial ornithine transporter 1 [Source:RefSeq peptide;Acc:NP_001041345]	A
ENSRNOG00000011981	-14.0082	-1.9531	7.19985e-18	8.20744e-17	-3.87205	Slc39a13	Zinc transporter ZIP13 [Source:UniProtKB/Swiss-Prot;Acc:Q2M1K6]	A
ENSRNOG00000012007	-16.8587	1.40819	7.59977e-09	4.6869e-08	2.65405	Slc38a7	Putative sodium-coupled neutral amino acid transporter 7 [Source:UniProtKB/Swiss-Prot;Acc:Q6JWR2]	E
ENSRNOG00000012090	-16.0611	-5.76969	3.52156e-94	9.61223e-92	-54.5568	Slc16a8	Monocarboxylate transporter 3 [Source:UniProtKB/Swiss-Prot;Acc:O70461]	A
ENSRNOG00000012134	-20.6256	3.79728	2.8321e-16	2.9335e-15	13.9025	Scn4a	Sodium channel protein type 4 subunit alpha [Source:UniProtKB/Swiss-Prot;Acc:P15390]	E
ENSRNOG00000012144	-16.7185	-0.66875	0.00474024	0.014623	-1.58969	Kcng1	potassium voltage-gated channel subfamily G member 1 [Source:RefSeq peptide;Acc:NP_001100015]	A
ENSRNOG00000012144	-16.7185	-0.66875	0.00474024	0.014623	-1.58969	Kcng1	potassium voltage-gated channel subfamily G member 1 [Source:RefSeq peptide;Acc:NP_001100015]	A
ENSRNOG00000012178	-11.8327	-3.47532	6.30765e-48	2.61524e-46	-11.1218	Lmbrd1	Probable lysosomal cobalamin transporter [Source:UniProtKB/Swiss-Prot;Acc:Q6AZ61]	A
ENSRNOG00000012179	-23.5007	3.66323	0.000744685	0.00262591	12.669	Tmc4	Transmembrane channel-like protein 4 [Source:UniProtKB/Swiss-Prot;Acc:Q496Z4]	E
ENSRNOG00000012287	-14.4393	1.33466	2.75353e-09	1.76191e-08	2.52216	Slc35e1	Solute carrier family 35 member E1 [Source:UniProtKB/Swiss-Prot;Acc:P0C6B1]	E
ENSRNOG00000012311	-36.2826	27.4669	0.00473594	0.0146113	1.85506e+08	Slc35d3	solute carrier family 35 member D3 [Source:RefSeq peptide;Acc:NP_001100992]	E
ENSRNOG00000012356	-17.2958	-1.28755	1.58183e-07	8.65454e-07	-2.44113	Slc36a1	Proton-coupled amino acid transporter 1 [Source:UniProtKB/Swiss-Prot;Acc:Q924A5]	A
ENSRNOG00000012489	-15.9473	0.880495	0.000129703	0.000511916	1.84101	Cacnb3	Voltage-dependent L-type calcium channel subunit beta-3 [Source:UniProtKB/Swiss-Prot;Acc:P54287]	E
ENSRNOG00000012494	-18.6338	0.679059	0.0178345	0.0493794	1.6011	Kctd14		E
ENSRNOG00000012508	-16.5951	5.19493	6.5783e-75	8.54281e-73	36.6293	Slc39a8	Zinc transporter ZIP8 [Source:UniProtKB/Swiss-Prot;Acc:Q5FVQ0]	E
ENSRNOG00000012566	-20.0352	2.10217	5.12e-08	2.92e-07	4.29354	Kcnv2	potassium voltage-gated channel subfamily V member 2 [Source:RefSeq peptide;Acc:NP_001099840]	E
ENSRNOG00000012566	-20.0352	2.10217	5.12422e-08	2.9235e-07	4.29354	Kcnv2	potassium voltage-gated channel subfamily V member 2 [Source:RefSeq peptide;Acc:NP_001099840]	E
ENSRNOG00000012690	-12.924	-1.29863	4.33751e-09	2.72925e-08	-2.45996	Nipa2	magnesium transporter NIPA2 [Source:RefSeq peptide;Acc:NP_001100988]	A
ENSRNOG00000012695	-14.5425	-0.989145	8.82357e-06	4.03022e-05	-1.98501	Golt1b	vesicle transport protein GOT1B [Source:RefSeq peptide;Acc:NP_001107255]	A
ENSRNOG00000012711	-36.2832	27.4657	0.00473594	0.0146113	1.85355e+08	Kcnh8	Potassium voltage-gated channel subfamily H member 8 [Source:UniProtKB/Swiss-Prot;Acc:Q9QWS8]	E
ENSRNOG00000012711	-36.2832	27.4657	0.00473594	0.0146113	1.85355e+08	Kcnh8	Potassium voltage-gated channel subfamily H member 8 [Source:UniProtKB/Swiss-Prot;Acc:Q9QWS8]	E
ENSRNOG00000012831	-17.7653	-0.780543	0.0022157	0.00725578	-1.71778	Slc25a26	S-adenosylmethionine mitochondrial carrier protein [Source:RefSeq peptide;Acc:NP_001102108]	A
ENSRNOG00000012876	-17.8677	2.15239	1.06112e-15	1.06216e-14	4.44564	Slc6a13	Sodium- and chloride-dependent GABA transporter 2 [Source:UniProtKB/Swiss-Prot;Acc:P31646]	E
ENSRNOG00000012878	-16.5964	0.963231	4.83096e-05	0.000201232	1.94967	Atp7b	Copper-transporting ATPase 2 [Source:UniProtKB/Swiss-Prot;Acc:Q64535]	E
ENSRNOG00000012892	-14.6542	-7.11377	9.72468e-133	1.24641e-129	-138.503	D4AB29_RAT	retinal-specific ATP-binding cassette transporter [Source:RefSeq peptide;Acc:NP_001101191]	A
ENSRNOG00000013053	-19.9071	2.84861	9.51985e-14	8.45798e-13	7.20306	Trpm6	Transient receptor potential cation channel subfamily M member 6 [Source:UniProtKB/TrEMBL;Acc:A7L641]	E
ENSRNOG00000013085	-22.2488	6.16716	1.45655e-17	1.63635e-16	71.8621	Nkain3	sodium/potassium-transporting ATPase subunit beta-1-interacting protein 3 [Source:RefSeq peptide;Acc:NP_001103010]	E
ENSRNOG00000013118	-14.3376	-0.595785	0.00698279	0.0209875	-1.5113	Atox1	Copper transport protein ATOX1 [Source:UniProtKB/Swiss-Prot;Acc:Q9WUC4]	A
ENSRNOG00000013305	-11.5931	-1.64016	1.63526e-13	1.42709e-12	-3.11701	Atp2c1	Calcium-transporting ATPase type 2C member 1 [Source:UniProtKB/Swiss-Prot;Acc:Q64566]	A
ENSRNOG00000013312	-20.4711	-0.988563	0.0170591	0.0477249	-1.98421	Kcnt2	Potassium channel subfamily T member 2 [Source:UniProtKB/Swiss-Prot;Acc:Q6UVM4]	A
ENSRNOG00000013312	-20.4711	-0.988563	0.0170591	0.0477249	-1.98421	Kcnt2	Potassium channel subfamily T member 2 [Source:UniProtKB/Swiss-Prot;Acc:Q6UVM4]	A
ENSRNOG00000013407	-22.4464	-2.73017	0.000139261	0.0005481	-6.63533	Slc5a11	Sodium/myo-inositol cotransporter 2 [Source:UniProtKB/Swiss-Prot;Acc:Q9Z1F2]	A
ENSRNOG00000013463	-18.2643	3.80075	6.76e-36	1.75e-34	13.9361	Kcnj8	ATP-sensitive inward rectifier potassium channel 8 [Source:UniProtKB/Swiss-Prot;Acc:Q63664]	E
ENSRNOG00000013463	-18.2643	3.80075	6.75985e-36	1.75109e-34	13.9361	Kcnj8	ATP-sensitive inward rectifier potassium channel 8 [Source:UniProtKB/Swiss-Prot;Acc:Q63664]	E
ENSRNOG00000013681	-18.6594	-6.77095	7.38e-85	1.39e-82	-109.209	Kcns1	Potassium voltage-gated channel subfamily S member 1 [Source:UniProtKB/Swiss-Prot;Acc:O88758]	A
ENSRNOG00000013681	-18.6594	-6.77095	7.37579e-85	1.39379e-82	-109.209	Kcns1	Potassium voltage-gated channel subfamily S member 1 [Source:UniProtKB/Swiss-Prot;Acc:O88758]	A
ENSRNOG00000013781	-21.2019	2.27387	5.38069e-06	2.51974e-05	4.8362	Q8K3W7_RAT	Potassium voltage-gated channel KQT-like subfamily member 5 [Source:UniProtKB/TrEMBL;Acc:Q8K3W7]	E
ENSRNOG00000013912	-15.4621	-0.716515	0.00145445	0.00490343	-1.64321	ZNT7_RAT	Zinc transporter 7 [Source:UniProtKB/Swiss-Prot;Acc:Q5BJM8]	A
ENSRNOG00000013919	-13.6837	-0.817606	0.000202632	0.000776672	-1.76248	RGD1307682	Intraflagellar transport protein 46 homolog [Source:UniProtKB/Swiss-Prot;Acc:Q6AXQ9]	A
ENSRNOG00000014139	-15.3403	-0.917156	4.76695e-05	0.000198847	-1.88839	Sclt1	Sodium channel and clathrin linker 1 [Source:UniProtKB/Swiss-Prot;Acc:Q8CJ99]	A
ENSRNOG00000014152	-18.8646	-2.87686	1.14e-21	1.58e-20	-7.3455	Kcnip3	Calsenilin [Source:UniProtKB/Swiss-Prot;Acc:Q9JM47]	A
ENSRNOG00000014326	-22.8454	4.97395	1.55472e-08	9.34197e-08	31.4274	Cacng6	Voltage-dependent calcium channel gamma-6 subunit [Source:UniProtKB/Swiss-Prot;Acc:Q8VHW7]	E
ENSRNOG00000014347	-9.51806	-1.69979	2.10341e-14	1.94255e-13	-3.24854	Slc4a2	Anion exchange protein 2 [Source:UniProtKB/Swiss-Prot;Acc:P23347]	A
ENSRNOG00000014348	-19.9288	4.81741	2.83395e-32	6.4066e-31	28.1958	Cacng8	Voltage-dependent calcium channel gamma-8 subunit [Source:UniProtKB/Swiss-Prot;Acc:Q8VHW5]	E
ENSRNOG00000014369	-15.4072	0.70617	0.00177506	0.00589467	1.63147	Slc27a4	solute carrier family 27 (fatty acid transporter), member 4 [Source:RefSeq peptide;Acc:NP_001094176]	E
ENSRNOG00000014387	-19.222	-1.52428	8.65723e-07	4.39708e-06	-2.87643	Chac1	cation transport regulator-like protein 1 [Source:RefSeq peptide;Acc:NP_001166908]	A
ENSRNOG00000014416	-18.2195	2.39639	5.4354e-17	5.87354e-16	5.26484	Cacng7	Voltage-dependent calcium channel gamma-7 subunit [Source:UniProtKB/Swiss-Prot;Acc:P62957]	E
ENSRNOG00000014475	-10.7312	-2.21538	1.30107e-22	1.87827e-21	-4.64405	Slc31a1	High affinity copper uptake protein 1 [Source:UniProtKB/Swiss-Prot;Acc:Q9JK41]	A
ENSRNOG00000014652	-36.4144	27.2032	0.00908224	0.0266536	1.54523e+08	Aqp8	Aquaporin-8 [Source:UniProtKB/Swiss-Prot;Acc:P56405]	E
ENSRNOG00000014686	-19.0356	1.21788	6.27792e-05	0.000257502	2.32604	Kcnd3	Potassium voltage-gated channel subfamily D member 3 [Source:UniProtKB/Swiss-Prot;Acc:Q62897]	E
ENSRNOG00000014686	-19.0356	1.21788	6.28e-05	0.000257502	2.32604	Kcnd3	Potassium voltage-gated channel subfamily D member 3 [Source:UniProtKB/Swiss-Prot;Acc:Q62897]	E
ENSRNOG00000014714	-20.2803	2.71123	4.52557e-11	3.33857e-10	6.54879	Trpv6	Transient receptor potential cation channel subfamily V member 6 [Source:UniProtKB/Swiss-Prot;Acc:Q9R186]	E
ENSRNOG00000014956	-19.112	3.16026	2.27703e-21	3.10045e-20	8.93988	Slc11a1	Natural resistance-associated macrophage protein 1 [Source:UniProtKB/Swiss-Prot;Acc:P70553]	E
ENSRNOG00000015039	-21.7048	4.08493	1.98e-11	1.5e-10	16.9702	Kcne4	potassium voltage-gated channel subfamily E member 4 [Source:RefSeq peptide;Acc:NP_997691]	E
ENSRNOG00000015039	-21.7048	4.08493	1.98368e-11	1.50404e-10	16.9702	Kcne4	potassium voltage-gated channel subfamily E member 4 [Source:RefSeq peptide;Acc:NP_997691]	E
ENSRNOG00000015049	-19.788	2.44867	3.2919e-11	2.45614e-10	5.45913	Scn5a	Sodium channel protein type 5 subunit alpha [Source:UniProtKB/Swiss-Prot;Acc:P15389]	E
ENSRNOG00000015159	-23.8266	-4.61189	0.000268752	0.00101105	-24.4522	Slc9a3	Sodium/hydrogen exchanger 3 [Source:UniProtKB/Swiss-Prot;Acc:P26433]	A
ENSRNOG00000015184	-18.3495	-2.85577	2.94634e-24	4.63228e-23	-7.2389	Clic3	chloride intracellular channel 3 [Source:RefSeq peptide;Acc:NP_001013098]	A
ENSRNOG00000015393	-20.1958	-1.76701	6.76443e-06	3.13142e-05	-3.40347	Slc32a1	Vesicular inhibitory amino acid transporter [Source:UniProtKB/Swiss-Prot;Acc:O35458]	A
ENSRNOG00000015421	-16.6563	1.52545	2.56428e-10	1.7879e-09	2.87876	Slc27a3	long-chain fatty acid transport protein 3 [Source:RefSeq peptide;Acc:NP_001099909]	E
ENSRNOG00000015567	-22.0618	-4.13786	1.38168e-10	9.84543e-10	-17.6043	Slc9a2	Sodium/hydrogen exchanger 2 [Source:UniProtKB/Swiss-Prot;Acc:P48763]	A
ENSRNOG00000015627	-14.7194	-0.899763	5.32266e-05	0.000220282	-1.86576	Slc35a3	UDP-N-acetylglucosamine transporter [Source:UniProtKB/Swiss-Prot;Acc:Q6AXR5]	A
ENSRNOG00000015669	-18.0181	1.06088	6.32942e-05	0.00025947	2.08621	Kctd11	potassium channel tetramerisation domain containing 11 [Source:RefSeq peptide;Acc:NP_001102301]	E
ENSRNOG00000015669	-18.0181	1.06088	6.33e-05	0.00025947	2.08621	Kctd11	potassium channel tetramerisation domain containing 11 [Source:RefSeq peptide;Acc:NP_001102301]	E
ENSRNOG00000015741	-16.4875	0.916324	0.000101624	0.000406757	1.8873	Slc2a13	Proton myo-inositol cotransporter [Source:UniProtKB/Swiss-Prot;Acc:Q921A2]	E
ENSRNOG00000015948	-14.951	1.05628	2.65305e-06	1.28275e-05	2.07956	Slc1a5	neutral amino acid transporter B(0) [Source:RefSeq peptide;Acc:NP_786934]	E
ENSRNOG00000015958	-23.0377	2.59315	0.00665632	0.0200554	6.03413	Slc19a3	thiamine transporter 2 [Source:RefSeq peptide;Acc:NP_001101698]	E
ENSRNOG00000015971	-9.66063	-2.88005	2.62583e-35	6.673e-34	-7.36177	Slc12a2	solute carrier family 12 member 2 [Source:RefSeq peptide;Acc:NP_113986]	A
ENSRNOG00000016043	-15.5451	-4.33484	7.31033e-64	5.59743e-62	-20.1798	Aqp4	Aquaporin-4 [Source:UniProtKB/Swiss-Prot;Acc:P47863]	A
ENSRNOG00000016057	-10.6141	-3.52221	3.98e-49	1.73e-47	-11.4892	Kcnj13	Inward rectifier potassium channel 13 [Source:UniProtKB/Swiss-Prot;Acc:O70617]	A
ENSRNOG00000016057	-10.6141	-3.52221	3.98285e-49	1.73427e-47	-11.4892	Kcnj13	Inward rectifier potassium channel 13 [Source:UniProtKB/Swiss-Prot;Acc:O70617]	A
ENSRNOG00000016070	-18.5298	1.05587	0.000223535	0.000852249	2.07897	Trpc3	Short transient receptor potential channel 3 [Source:UniProtKB/Swiss-Prot;Acc:Q9JMI9]	E
ENSRNOG00000016110	-19.355	-1.60845	3.88e-07	2.04e-06	-3.04923	Kcnk12	Potassium channel subfamily K member 12 [Source:UniProtKB/Swiss-Prot;Acc:Q9ERS1]	A
ENSRNOG00000016110	-19.355	-1.60845	3.87791e-07	2.03846e-06	-3.04923	Kcnk12	Potassium channel subfamily K member 12 [Source:UniProtKB/Swiss-Prot;Acc:Q9ERS1]	A
ENSRNOG00000016147	-17.4585	3.18719	3.72606e-32	8.34653e-31	9.10838	Slc17a6	Vesicular glutamate transporter 2 [Source:UniProtKB/Swiss-Prot;Acc:Q9JI12]	E
ENSRNOG00000016163	-13.5267	2.15764	3.03826e-21	4.12361e-20	4.46185	Slc1a3	Excitatory amino acid transporter 1 [Source:UniProtKB/Swiss-Prot;Acc:P24942]	E
ENSRNOG00000016174	-15.8164	-1.06663	3.09597e-06	1.48617e-05	-2.09453	Slc35b3	Solute carrier family 35, member B3 (Predicted), isoform CRA_bUncharacterized protein [Source:UniProtKB/TrEMBL;Acc:D4AAG3]	A
ENSRNOG00000016216	-18.5696	2.02662	3.88524e-12	3.098e-11	4.0745	Sft2d3	vesicle transport protein SFT2C [Source:RefSeq peptide;Acc:NP_001102357]	E
ENSRNOG00000016221	-19.2115	3.21368	9.51108e-22	1.32566e-20	9.27713	Scn2b	Sodium channel subunit beta-2 [Source:UniProtKB/Swiss-Prot;Acc:P54900]	E
ENSRNOG00000016344	-13.177	-0.603229	0.00582791	0.0177554	-1.51911	Slc39a1	zinc transporter ZIP1 [Source:RefSeq peptide;Acc:NP_001128049]	A
ENSRNOG00000016372	-13.6495	-0.884175	5.94439e-05	0.000244639	-1.84571	Slc12a7	Solute carrier family 12 member 7 [Source:UniProtKB/Swiss-Prot;Acc:Q5RK27]	A
ENSRNOG00000016393	-21.6967	5.2723	5.23289e-17	5.65886e-16	38.6475	Slc14a2_v1	Urea transporter 2 [Source:UniProtKB/Swiss-Prot;Acc:Q62668]	E
ENSRNOG00000016412	-20.3938	3.88324	4.42762e-19	5.37127e-18	14.7561	Fxyd6	FXYD domain-containing ion transport regulator 6 [Source:UniProtKB/Swiss-Prot;Acc:Q91XV6]	E
ENSRNOG00000016469	-21.6202	2.78411	2.04611e-06	9.99459e-06	6.88812	ATNG_RAT	Sodium/potassium-transporting ATPase subunit gamma [Source:UniProtKB/Swiss-Prot;Acc:Q04679]	E
ENSRNOG00000016625	-20.8685	1.77168	0.000147662	0.000578694	3.41452	Slc22a2	Solute carrier family 22 member 2 [Source:UniProtKB/Swiss-Prot;Acc:Q9R0W2]	E
ENSRNOG00000016650	-18.021	5.443	1.73446e-64	1.36144e-62	43.5017	Slc30a2	Zinc transporter 2 [Source:UniProtKB/Swiss-Prot;Acc:Q62941]	E
ENSRNOG00000016675	-19.5803	2.59823	2.5244e-13	2.17721e-12	6.05544	Kcnn2	Small conductance calcium-activated potassium channel protein 2 [Source:UniProtKB/Swiss-Prot;Acc:P70604]	E
ENSRNOG00000016675	-19.5803	2.59823	2.52e-13	2.18e-12	6.05544	Kcnn2	Small conductance calcium-activated potassium channel protein 2 [Source:UniProtKB/Swiss-Prot;Acc:P70604]	E
ENSRNOG00000016679	-18.9815	1.3493	1.36595e-05	6.08996e-05	2.54788	Tmc7	transmembrane channel-like protein 7 [Source:RefSeq peptide;Acc:NP_001178879]	E
ENSRNOG00000016751	-14.9968	-0.929483	3.23364e-05	0.000137375	-1.90459	Slc25a28	mitoferrin-2 [Source:RefSeq peptide;Acc:NP_001102985]	A
ENSRNOG00000016753	-21.3769	1.27617	0.0179444	0.0496792	2.42195	Slc14a1	urea transporter 1 [Source:RefSeq peptide;Acc:NP_062219]	E
ENSRNOG00000016827	-11.7051	-1.42433	1.17698e-10	8.43571e-10	-2.6839	Slc38a3	Sodium-coupled neutral amino acid transporter 3 [Source:UniProtKB/Swiss-Prot;Acc:Q9JHZ9]	A
ENSRNOG00000016976	-14.8112	-0.93865	2.57085e-05	0.000110847	-1.91673	Clcn7	H(+)/Cl(-) exchange transporter 7 [Source:UniProtKB/Swiss-Prot;Acc:P51799]	A
ENSRNOG00000017054	-20.619	7.42476	5.30216e-49	2.28512e-47	171.82	Kcne3	Potassium voltage-gated channel subfamily E member 3 [Source:UniProtKB/Swiss-Prot;Acc:Q9JJV7]	E
ENSRNOG00000017054	-20.619	7.42476	5.3e-49	2.29e-47	171.82	Kcne3	Potassium voltage-gated channel subfamily E member 3 [Source:UniProtKB/Swiss-Prot;Acc:Q9JJV7]	E
ENSRNOG00000017072	-22.1479	2.37152	0.000596861	0.00213764	5.17486	Slc16a14	monocarboxylate transporter 14 [Source:RefSeq peptide;Acc:NP_001101699]	E
ENSRNOG00000017091	-13.0889	-1.72121	1.47461e-14	1.37738e-13	-3.29712	Slc25a46	Solute carrier family 25 member 46 [Source:UniProtKB/Swiss-Prot;Acc:Q5EB62]	A
ENSRNOG00000017154	-10.9599	-3.98017	1.12005e-59	7.6608e-58	-15.7815	Atp11a	probable phospholipid-transporting ATPase IH [Source:RefSeq peptide;Acc:NP_001100794]	A
ENSRNOG00000017210	-14.4338	1.26546	1.62097e-08	9.71431e-08	2.40404	Slc22a23	Solute carrier family 22 member 23 [Source:UniProtKB/Swiss-Prot;Acc:Q9QZG1]	E
ENSRNOG00000017226	-19.652	3.19285	4.10767e-18	4.74491e-17	9.14418	Slc2a4	Solute carrier family 2, facilitated glucose transporter member 4 [Source:UniProtKB/Swiss-Prot;Acc:P19357]	E
ENSRNOG00000017283	-18.933	-4.1383	8.8e-39	2.55e-37	-17.6097	Kcnt1	Potassium channel subfamily T member 1 [Source:UniProtKB/Swiss-Prot;Acc:Q9Z258]	A
ENSRNOG00000017283	-18.933	-4.1383	8.80452e-39	2.55461e-37	-17.6097	Kcnt1	Potassium channel subfamily T member 1 [Source:UniProtKB/Swiss-Prot;Acc:Q9Z258]	A
ENSRNOG00000017545	-15.1171	-1.1666	2.24885e-07	1.20886e-06	-2.24481	Mrs2	Magnesium transporter MRS2 homolog, mitochondrial [Source:UniProtKB/Swiss-Prot;Acc:Q9ET09]	A
ENSRNOG00000017582	-22.0197	2.63242	4.89316e-05	0.00020365	6.20066	Cnga3	cyclic nucleotide gated channel alpha 3 [Source:RefSeq peptide;Acc:NP_445947]	E
ENSRNOG00000017693	-19.592	-1.21258	0.000344046	0.00127753	-2.31751	Slc2a5	Solute carrier family 2, facilitated glucose transporter member 5 [Source:UniProtKB/Swiss-Prot;Acc:P43427]	A
ENSRNOG00000017775	-36.0903	-27.8516	0.00130666	0.00443409	-2.42188e+08	Slc5a1	Sodium/glucose cotransporter 1 [Source:UniProtKB/Swiss-Prot;Acc:P53790]	A
ENSRNOG00000017798	-10.7234	-4.16347	4.58865e-64	3.54107e-62	-17.9196	Atp2b3	Plasma membrane calcium-transporting ATPase 3 [Source:UniProtKB/Swiss-Prot;Acc:Q64568]	A
ENSRNOG00000017842	-36.2241	27.5838	0.00248165	0.00803652	2.01168e+08	Scnn1g	Amiloride-sensitive sodium channel subunit gamma [Source:UniProtKB/Swiss-Prot;Acc:P37091]	E
ENSRNOG00000017846	-14.9957	0.609627	0.00639321	0.0193159	1.52586	Slc44a1	Choline transporter-like protein 1 [Source:UniProtKB/Swiss-Prot;Acc:Q8VII6]	E
ENSRNOG00000017964	-21.671	-2.58337	9.13048e-06	4.16073e-05	-5.99339	Slc22a25	solute carrier family 22 member 24 [Source:RefSeq peptide;Acc:NP_620263]	A
ENSRNOG00000017976	-16.7661	1.23328	3.28888e-07	1.74564e-06	2.351	Slco2b1	Solute carrier organic anion transporter family member 2B1 [Source:UniProtKB/Swiss-Prot;Acc:Q9JHI3]	E
ENSRNOG00000018086	-15.0643	-7.15898	6.51395e-132	7.38557e-129	-142.912	Slc22a8	Solute carrier family 22 member 8 [Source:UniProtKB/Swiss-Prot;Acc:Q9R1U7]	A
ENSRNOG00000018109	-15.5465	2.53894	2.46295e-26	4.30636e-25	5.81162	Clic4	Chloride intracellular channel protein 4 [Source:UniProtKB/Swiss-Prot;Acc:Q9Z0W7]	E
ENSRNOG00000018116	-20.7591	5.14488	6.68e-26	1.14e-24	35.3803	Kcna3	Potassium voltage-gated channel subfamily A member 3 [Source:UniProtKB/Swiss-Prot;Acc:P15384]	E
ENSRNOG00000018116	-20.7591	5.14488	6.67968e-26	1.14416e-24	35.3803	Kcna3	Potassium voltage-gated channel subfamily A member 3 [Source:UniProtKB/Swiss-Prot;Acc:P15384]	E
ENSRNOG00000018170	-13.17	-0.968412	1.05634e-05	4.77825e-05	-1.95669	Slc27a1	Long-chain fatty acid transport protein 1 [Source:UniProtKB/Swiss-Prot;Acc:P97849]	A
ENSRNOG00000018204	-19.8895	-0.885053	0.0136661	0.0389994	-1.84683	Slc28a2	Sodium/nucleoside cotransporter 2 [Source:UniProtKB/Swiss-Prot;Acc:Q62773]	A
ENSRNOG00000018215	-17.6952	3.78795	3.17406e-40	9.77724e-39	13.813	Slc22a6	Solute carrier family 22 member 6 [Source:UniProtKB/Swiss-Prot;Acc:O35956]	E
ENSRNOG00000018229	-20.5114	2.04381	1.31368e-06	6.54932e-06	4.12333	Slc45a1	Proton-associated sugar transporter A [Source:UniProtKB/Swiss-Prot;Acc:Q8K4S3]	E
ENSRNOG00000018266	-36.3437	27.3446	0.00473594	0.0146113	1.70432e+08	Slc23a3	solute carrier family 23 member 3 [Source:RefSeq peptide;Acc:NP_001102476]	E
ENSRNOG00000018378	-16.1783	3.58492	2.19194e-44	7.96747e-43	11.9997	Cacnb2	Voltage-dependent L-type calcium channel subunit beta-2 [Source:UniProtKB/Swiss-Prot;Acc:Q8VGC3]	E
ENSRNOG00000018420	-20.0293	-6.19982	1.36833e-52	6.77932e-51	-73.5076	Slc22a7	Solute carrier family 22 member 7 [Source:UniProtKB/Swiss-Prot;Acc:Q5RLM2]	A
ENSRNOG00000018475	-14.2253	0.640868	0.00372421	0.0117544	1.55927	Eif4enif1	eukaryotic translation initiation factor 4E transporter [Source:RefSeq peptide;Acc:NP_001100700]	E
ENSRNOG00000018552	-15.3263	-0.673729	0.00269227	0.00866625	-1.59519	Slc25a38	Solute carrier family 25 member 38 [Source:UniProtKB/Swiss-Prot;Acc:Q499U1]	A
ENSRNOG00000018567	-12.8511	-1.23529	2.20474e-08	1.30404e-07	-2.35428	Slc20a1	Sodium-dependent phosphate transporter 1 [Source:UniProtKB/Swiss-Prot;Acc:Q9JJP0]	A
ENSRNOG00000018607	-20.3581	-2.89935	3.54123e-13	3.02936e-12	-7.46088	Slc12a3	Solute carrier family 12 member 3 [Source:UniProtKB/Swiss-Prot;Acc:P55018]	A
ENSRNOG00000018746	-13.2157	-1.76039	4.13138e-15	3.9957e-14	-3.38791	Slc30a5	zinc transporter 5 [Source:RefSeq peptide;Acc:NP_001099874]	A
ENSRNOG00000018785	-13.5602	-1.18061	9.49545e-08	5.28843e-07	-2.26672	Slc16a13	Monocarboxylate transporter 13 [Source:UniProtKB/Swiss-Prot;Acc:Q66HE2]	A
ENSRNOG00000018789	-18.807	0.699522	0.0144957	0.0411318	1.62397	Accn2	Amiloride-sensitive cation channel 2, neuronal [Source:UniProtKB/Swiss-Prot;Acc:P55926]	E
ENSRNOG00000018822	-14.3436	-5.71751	1.11987e-99	3.97743e-97	-52.6189	Slc5a5	Sodium/iodide cotransporter [Source:UniProtKB/Swiss-Prot;Acc:Q63008]	A
ENSRNOG00000018853	-19.2343	-3.38078	9.96402e-26	1.68713e-24	-10.4164	Slc28a3	Solute carrier family 28 member 3 [Source:UniProtKB/Swiss-Prot;Acc:Q8VIH3]	A
ENSRNOG00000018920	-13.3734	-1.63983	2.25914e-13	1.95414e-12	-3.1163	Slc25a17	peroxisomal membrane protein PMP34 [Source:RefSeq peptide;Acc:NP_001119741]	A
ENSRNOG00000019035	-23.7311	3.20465	0.00989861	0.0288626	9.21927	Trpm8	Transient receptor potential cation channel subfamily M member 8 [Source:UniProtKB/Swiss-Prot;Acc:Q8R455]	E
ENSRNOG00000019176	-22.2759	6.11213	4.39e-17	4.78e-16	69.1728	Kcne1l	None	E
ENSRNOG00000019277	-11.856	-0.943145	1.63469e-05	7.2291e-05	-1.92272	Vdac3	Voltage-dependent anion-selective channel protein 3 [Source:UniProtKB/Swiss-Prot;Acc:Q9R1Z0]	A
ENSRNOG00000019484	-15.3344	-0.610023	0.00653079	0.0197134	-1.52628	Slc6a9	Sodium- and chloride-dependent glycine transporter 1 [Source:UniProtKB/Swiss-Prot;Acc:P28572]	A
ENSRNOG00000019651	-11.2914	-1.61251	3.84626e-13	3.27794e-12	-3.05783	Slc12a4	Solute carrier family 12 member 4 [Source:UniProtKB/Swiss-Prot;Acc:Q63632]	A
ENSRNOG00000019655	-13.4074	-1.25023	1.6326e-08	9.77799e-08	-2.37879	B0K022_RAT	ATPase, H+ transporting, V0 subunit B (Predicted), isoform CRA_aAtp6v0b protein [Source:UniProtKB/TrEMBL;Acc:B0K022]	A
ENSRNOG00000019719	-19.9319	1.88192	6.09844e-07	3.14239e-06	3.68565	Kcna5-m1Mcwi-	Potassium voltage-gated channel subfamily A member 5 [Source:UniProtKB/Swiss-Prot;Acc:P19024]	E
ENSRNOG00000019719	-19.9319	1.88192	6.1e-07	3.14e-06	3.68565	Kcna5-m1Mcwi-	Potassium voltage-gated channel subfamily A member 5 [Source:UniProtKB/Swiss-Prot;Acc:P19024]	E
ENSRNOG00000019733	-21.8514	2.9633	3.47866e-06	1.66203e-05	7.79907	Slc27a6	long-chain fatty acid transport protein 6 [Source:RefSeq peptide;Acc:NP_001099615]	E
ENSRNOG00000019750	-18.7472	-7.35991	4.5e-92	1.14e-89	-164.268	Kcna1	Potassium voltage-gated channel subfamily A member 1 [Source:UniProtKB/Swiss-Prot;Acc:P10499]	A
ENSRNOG00000019750	-18.7472	-7.35991	4.50227e-92	1.14416e-89	-164.268	Kcna1	Potassium voltage-gated channel subfamily A member 1 [Source:UniProtKB/Swiss-Prot;Acc:P10499]	A
ENSRNOG00000019753	-20.1104	4.84085	1.09e-30	2.26e-29	28.6577	Kcna6	Potassium voltage-gated channel subfamily A member 6 [Source:UniProtKB/Swiss-Prot;Acc:P17659]	E
ENSRNOG00000019753	-20.1104	4.84085	1.08637e-30	2.26166e-29	28.6577	Kcna6	Potassium voltage-gated channel subfamily A member 6 [Source:UniProtKB/Swiss-Prot;Acc:P17659]	E
ENSRNOG00000019874	-15.8404	-0.772284	0.000701963	0.00248537	-1.70797	Slc39a3	Zinc transporter ZIP3 [Source:UniProtKB/Swiss-Prot;Acc:Q5U1X7]	A
ENSRNOG00000019937	-13.6286	-3.71588	1.08493e-52	5.4116e-51	-13.1399	Kcnk1	Potassium channel subfamily K member 1 [Source:UniProtKB/Swiss-Prot;Acc:Q9Z2T2]	A
ENSRNOG00000019937	-13.6286	-3.71588	1.08e-52	5.41e-51	-13.1399	Kcnk1	Potassium channel subfamily K member 1 [Source:UniProtKB/Swiss-Prot;Acc:Q9Z2T2]	A
ENSRNOG00000019938	-19.9144	3.65931	2.82256e-20	3.6542e-19	12.6346	Slc23a1	Solute carrier family 23 member 1 [Source:UniProtKB/Swiss-Prot;Acc:Q9WTW7]	E
ENSRNOG00000019959	-16.1168	-3.49651	2.87e-44	1.03e-42	-11.2864	Kcnc3	Potassium voltage-gated channel subfamily C member 3 [Source:UniProtKB/Swiss-Prot;Acc:Q01956]	A
ENSRNOG00000019959	-16.1168	-3.49651	2.87049e-44	1.03446e-42	-11.2864	Kcnc3	Potassium voltage-gated channel subfamily C member 3 [Source:UniProtKB/Swiss-Prot;Acc:Q01956]	A
ENSRNOG00000019985	-21.4331	3.16318	9.32766e-09	5.69886e-08	8.95805	Accn4	Amiloride-sensitive cation channel 4 [Source:UniProtKB/Swiss-Prot;Acc:Q9JHS6]	E
ENSRNOG00000019996	-14.0321	-1.27142	1.1252e-08	6.83775e-08	-2.41399	Slc16a1	Monocarboxylate transporter 1 [Source:UniProtKB/Swiss-Prot;Acc:P53987]	A
ENSRNOG00000020025	-18.2959	1.68373	1.92345e-09	1.25113e-08	3.21258	Slc29a2	Equilibrative nucleoside transporter 2 [Source:UniProtKB/Swiss-Prot;Acc:O54699]	E
ENSRNOG00000020113	-13.7492	-2.37466	4.74785e-25	7.79732e-24	-5.18612	Cnnm2	Metal transporter CNNM2 [Source:UniProtKB/Swiss-Prot;Acc:Q5U2P1]	A
ENSRNOG00000020138	-15.7561	1.41985	8.37114e-10	5.60084e-09	2.67558	Slc4a3	Anion exchange protein 3 [Source:UniProtKB/Swiss-Prot;Acc:P23348]	E
ENSRNOG00000020188	-16.4311	1.02064	1.52682e-05	6.77849e-05	2.02882	TRPC2_RAT	Short transient receptor potential channel 2 [Source:UniProtKB/Swiss-Prot;Acc:Q9R283]	E
ENSRNOG00000020263	-16.8972	-1.33251	3.08918e-08	1.79795e-07	-2.51841	Atp1a3	Sodium/potassium-transporting ATPase subunit alpha-3 [Source:UniProtKB/Swiss-Prot;Acc:P06687]	A
ENSRNOG00000020288	-13.0809	-1.09226	7.10657e-07	3.63832e-06	-2.13208	Slc25a20	Mitochondrial carnitine/acylcarnitine carrier protein [Source:UniProtKB/Swiss-Prot;Acc:P97521]	A
ENSRNOG00000020360	-13.8602	-1.4741	4.08033e-11	3.01464e-10	-2.77811	Clcc1	Chloride channel CLIC-like protein 1 [Source:UniProtKB/Swiss-Prot;Acc:Q9WU61]	A
ENSRNOG00000020444	-20.1542	2.01882	4.0975e-07	2.15159e-06	4.05251	Hcn3	Potassium/sodium hyperpolarization-activated cyclic nucleotide-gated channel 3 [Source:UniProtKB/Swiss-Prot;Acc:Q9JKA8]	E
ENSRNOG00000020470	-15.3688	0.55644	0.0133936	0.038265	1.47064	Slc25a24	calcium-binding mitochondrial carrier protein SCaMC-1 [Source:RefSeq peptide;Acc:NP_001121016]	E
ENSRNOG00000020484	-19.7562	7.14787	1.30429e-61	9.35502e-60	141.815	Trpm5	transient receptor potential cation channel subfamily M member 5 [Source:RefSeq peptide;Acc:NP_001178825]	E
ENSRNOG00000020532	-17.4834	-4.97128	4.04e-67	3.58e-65	-31.3692	Kcnq1	Potassium voltage-gated channel subfamily KQT member 1 [Source:UniProtKB/Swiss-Prot;Acc:Q9Z0N7]	A
ENSRNOG00000020532	-17.4834	-4.97128	4.03954e-67	3.57603e-65	-31.3692	Kcnq1	Potassium voltage-gated channel subfamily KQT member 1 [Source:UniProtKB/Swiss-Prot;Acc:Q9Z0N7]	A
ENSRNOG00000020562	-17.6421	-1.37654	4.60001e-08	2.6382e-07	-2.59645	Slc22a18	Solute carrier family 22 member 18 [Source:UniProtKB/Swiss-Prot;Acc:Q6AY78]	A
ENSRNOG00000020576	-17.9698	0.831923	0.0015523	0.00520416	1.78006	Catsperg1	cation channel, sperm-associated, gamma precursor [Source:RefSeq peptide;Acc:NP_001163811]	E
ENSRNOG00000020598	-20.499	1.67883	8.69809e-05	0.000351585	3.20168	Kcnk6	potassium channel, subfamily K, member 6 [Source:RefSeq peptide;Acc:NP_446258]	E
ENSRNOG00000020598	-20.499	1.67883	8.7e-05	0.000351585	3.20168	Kcnk6	potassium channel, subfamily K, member 6 [Source:RefSeq peptide;Acc:NP_446258]	E
ENSRNOG00000020779	-21.6856	-1.48855	0.0117601	0.033898	-2.80607	Kcna7	potassium voltage-gated channel subfamily A member 7 [Source:RefSeq peptide;Acc:NP_001102384]	A
ENSRNOG00000020779	-21.6856	-1.48855	0.0117601	0.033898	-2.80607	Kcna7	potassium voltage-gated channel subfamily A member 7 [Source:RefSeq peptide;Acc:NP_001102384]	A
ENSRNOG00000020951	-14.6979	5.88221	3.06144e-101	1.17206e-98	58.9824	Slc4a1	Band 3 anion transport protein [Source:UniProtKB/Swiss-Prot;Acc:P23562]	E
ENSRNOG00000020985	-18.0793	-4.53935	1.12931e-53	5.82008e-52	-23.2531	Atp4a	Potassium-transporting ATPase alpha chain 1 [Source:UniProtKB/Swiss-Prot;Acc:P09626]	A
ENSRNOG00000021008	-22.5334	3.59589	7.34532e-06	3.38332e-05	12.0913	Kctd16	potassium channel tetramerisation domain containing 16 [Source:RefSeq peptide;Acc:NP_001165626]	E
ENSRNOG00000021008	-22.5334	3.59589	7.35e-06	3.38e-05	12.0913	Kctd16	potassium channel tetramerisation domain containing 16 [Source:RefSeq peptide;Acc:NP_001165626]	E
ENSRNOG00000021102	-21.678	-3.73777	2.73356e-11	2.05045e-10	-13.3408	Scn1b	Sodium channel subunit beta-1 [Source:UniProtKB/Swiss-Prot;Acc:Q00954]	A
ENSRNOG00000021108	-36.413	27.206	0.00908224	0.0266536	1.54823e+08	Slc22a12	Solute carrier family 22 member 12 [Source:UniProtKB/Swiss-Prot;Acc:Q3ZAV1]	E
ENSRNOG00000021128	-18.9474	-2.76081	6.48812e-20	8.23701e-19	-6.77779	Kcnj11	ATP-sensitive inward rectifier potassium channel 11 [Source:UniProtKB/Swiss-Prot;Acc:P70673]	A
ENSRNOG00000021128	-18.9474	-2.76081	6.49e-20	8.24e-19	-6.77779	Kcnj11	ATP-sensitive inward rectifier potassium channel 11 [Source:UniProtKB/Swiss-Prot;Acc:P70673]	A
ENSRNOG00000021137	-14.3269	0.665833	0.00261365	0.00843058	1.58648	Kctd15	potassium channel tetramerisation domain containing 15 [Source:RefSeq peptide;Acc:NP_001102611]	E
ENSRNOG00000021137	-14.3269	0.665833	0.00261365	0.00843058	1.58648	Kctd15	potassium channel tetramerisation domain containing 15 [Source:RefSeq peptide;Acc:NP_001102611]	E
ENSRNOG00000021140	-21.6797	-1.981	0.000431181	0.00157585	-3.94766	Kcnk4	potassium channel subfamily K member 4 [Source:RefSeq peptide;Acc:NP_446256]	A
ENSRNOG00000021140	-21.6797	-1.981	0.000431181	0.00157585	-3.94766	Kcnk4	potassium channel subfamily K member 4 [Source:RefSeq peptide;Acc:NP_446256]	A
ENSRNOG00000021214	-20.9845	1.30154	0.00706226	0.0212134	2.46492	Slc22a9	solute carrier family 22 (organic anion transporter), member 19 [Source:RefSeq peptide;Acc:NP_775424]	E
ENSRNOG00000021262	-12.5314	-2.08713	2.63882e-20	3.42235e-19	-4.24901	Slc23a2	Solute carrier family 23 member 2 [Source:UniProtKB/Swiss-Prot;Acc:Q9WTW8]	A
ENSRNOG00000021644	-15.9774	-1.6168	3.55082e-12	2.83902e-11	-3.06693	Slc15a3	Solute carrier family 15 member 3 [Source:UniProtKB/Swiss-Prot;Acc:Q924V4]	A
ENSRNOG00000021855	-16.9629	1.88045	3.99e-14	3.62e-13	3.6819	Kcp	Uncharacterized protein [Source:UniProtKB/TrEMBL;Acc:D3ZGP6]	E
ENSRNOG00000021916	-14.4244	-1.90037	6.26136e-17	6.74383e-16	-3.7331	Slc16a12	Uncharacterized protein [Source:UniProtKB/TrEMBL;Acc:D4A734]	A
ENSRNOG00000022274	-15.6257	-0.629371	0.00544158	0.0166558	-1.54689	Slc2a8	Solute carrier family 2, facilitated glucose transporter member 8 [Source:UniProtKB/Swiss-Prot;Acc:Q9JJZ1]	A
ENSRNOG00000022297	-19.4864	3.87496	2.74e-26	4.77e-25	14.6717	Kcnmb4	Calcium-activated potassium channel subunit beta-4 [Source:UniProtKB/Swiss-Prot;Acc:Q9ESK8]	E
ENSRNOG00000022297	-19.4864	3.87496	2.73718e-26	4.7717e-25	14.6717	Kcnmb4	Calcium-activated potassium channel subunit beta-4 [Source:UniProtKB/Swiss-Prot;Acc:Q9ESK8]	E
ENSRNOG00000022581	-18.0083	3.10924	1.23481e-27	2.25394e-26	8.62927	Atp10a	probable phospholipid-transporting ATPase VA [Source:RefSeq peptide;Acc:NP_001135407]	E
ENSRNOG00000022837	-17.5713	-1.76354	4.28301e-12	3.4032e-11	-3.39531	Slc25a40	Solute carrier family 25 member 40 [Source:UniProtKB/Swiss-Prot;Acc:Q498U3]	A
ENSRNOG00000022967	-15.182	-2.38629	1.8313e-24	2.91337e-23	-5.2281	Slc35d1	solute carrier family 35 (UDP-glucuronic acid/UDP-N-acetylgalactosamine dual transporter), member D1 [Source:RefSeq peptide;Acc:NP_001100138]	A
ENSRNOG00000023064	-17.5463	-1.13588	6.11908e-06	2.84787e-05	-2.19752	Catsper2	Cation channel sperm-associated protein 2 [Source:UniProtKB/Swiss-Prot;Acc:Q6AXP6]	A
ENSRNOG00000024127	-21.422	2.65385	3.17143e-06	1.51995e-05	6.29343	Atp13a5	probable cation-transporting ATPase 13A5 [Source:RefSeq peptide;Acc:NP_001178586]	E
ENSRNOG00000024140	-14.4037	-0.973948	1.16407e-05	5.23984e-05	-1.96421	Sft2d1	Vesicle transport protein SFT2A [Source:UniProtKB/Swiss-Prot;Acc:Q5U3Y5]	A
ENSRNOG00000024310	-22.3827	1.89916	0.0149661	0.0423362	3.72996	Kcnf1	potassium voltage-gated channel, subfamily F, member 1 [Source:RefSeq peptide;Acc:NP_001162575]	E
ENSRNOG00000024310	-22.3827	1.89916	0.0149661	0.0423362	3.72996	Kcnf1	potassium voltage-gated channel, subfamily F, member 1 [Source:RefSeq peptide;Acc:NP_001162575]	E
ENSRNOG00000024952	-21.7108	2.07001	0.000689906	0.00245074	4.1989	Atp8b1	probable phospholipid-transporting ATPase IC [Source:RefSeq peptide;Acc:NP_001099610]	E
ENSRNOG00000025269	-14.7122	-0.537896	0.0153788	0.0434162	-1.45185	Slc25a44	solute carrier family 25 member 44 [Source:RefSeq peptide;Acc:NP_001102417]	A
ENSRNOG00000025503	-36.4144	27.2032	0.00908224	0.0266536	1.54522e+08	Slc38a8	putative sodium-coupled neutral amino acid transporter 8 [Source:RefSeq peptide;Acc:NP_001178938]	E
ENSRNOG00000025639	-13.84	-3.56559	3.38855e-49	1.48648e-47	-11.8399	Slc39a12	zinc transporter ZIP12 [Source:RefSeq peptide;Acc:NP_001099594]	A
ENSRNOG00000025772	-16.6068	-3.28622	1.31315e-38	3.77661e-37	-9.75551	Clic5	Chloride intracellular channel protein 5 [Source:UniProtKB/Swiss-Prot;Acc:Q9EPT8]	A
ENSRNOG00000026091	-21.5348	-1.58352	0.0055404	0.0169337	-2.997	Slc10a4	Sodium/bile acid cotransporter 4 [Source:UniProtKB/Swiss-Prot;Acc:Q5PT56]	A
ENSRNOG00000026679	-18.1425	2.38372	2.87307e-17	3.15909e-16	5.21882	Scn4b	Sodium channel subunit beta-4 [Source:UniProtKB/Swiss-Prot;Acc:Q7M730]	E
ENSRNOG00000026870	-8.7492	-1.54437	2.99107e-12	2.40583e-11	-2.91676	Clic6	Chloride intracellular channel protein 6 [Source:UniProtKB/Swiss-Prot;Acc:Q811Q2]	A
ENSRNOG00000027076	-13.2063	0.56918	0.00933009	0.027313	1.48368	Slc5a3	solute carrier family 5 (inositol transporters), member 3 [Source:RefSeq peptide;Acc:NP_446167]	E
ENSRNOG00000027229	-17.9187	2.36172	8.23592e-18	9.36677e-17	5.13984	Slc35d2	UDP-N-acetylglucosamine/UDP-glucose/GDP-mannose transporter [Source:RefSeq peptide;Acc:NP_001099568]	E
ENSRNOG00000027468	-14.0277	3.79617	9.39308e-54	4.85787e-52	13.8919	Slc6a15	Orphan sodium- and chloride-dependent neurotransmitter transporter NTT73 [Source:UniProtKB/Swiss-Prot;Acc:Q08469]	E
ENSRNOG00000027622	-13.0688	-1.34305	1.34694e-09	8.87097e-09	-2.53687	Slc35e3	solute carrier family 35 member E3 [Source:RefSeq peptide;Acc:NP_001128159]	A
ENSRNOG00000027696	-21.8708	-2.89934	4.36205e-06	2.06138e-05	-7.46084	Catsperb	cation channel, sperm-associated, beta Gene [Source:MGI Symbol;Acc:MGI:2443988]	A
ENSRNOG00000027767	-17.8643	6.60857	8.38092e-87	1.73987e-84	97.5837	Slc38a5	Sodium-coupled neutral amino acid transporter 5 [Source:UniProtKB/Swiss-Prot;Acc:A2VCW5]	E
ENSRNOG00000027770	-11.0407	-1.30188	3.37562e-09	2.14319e-08	-2.46549	Trpm3	transient receptor potential cation channel subfamily M member 3 [Source:RefSeq peptide;Acc:NP_001178491]	A
ENSRNOG00000028063	-13.3647	-1.58996	1.07337e-12	8.87319e-12	-3.01042	Tmem38b	Trimeric intracellular cation channel type B [Source:UniProtKB/Swiss-Prot;Acc:Q68FV1]	A
ENSRNOG00000028844	-17.0107	2.13146	2.67269e-17	2.94756e-16	4.3816	Slc9a5	Sodium/hydrogen exchanger 5 [Source:UniProtKB/Swiss-Prot;Acc:Q9Z0X2]	E
ENSRNOG00000028895	-16.9989	-5.92025	3.18319e-90	7.56753e-88	-60.558	Rtp4	receptor-transporting protein 4 [Source:RefSeq peptide;Acc:NP_001101791]	A
ENSRNOG00000028991	-20.8148	4.39705	1.99881e-19	2.48097e-18	21.069	Kcnb2	Potassium voltage-gated channel subfamily B member 2 [Source:UniProtKB/Swiss-Prot;Acc:Q63099]	E
ENSRNOG00000028991	-20.8148	4.39705	2e-19	2.48e-18	21.069	Kcnb2	Potassium voltage-gated channel subfamily B member 2 [Source:UniProtKB/Swiss-Prot;Acc:Q63099]	E
ENSRNOG00000029610	-20.6484	1.5662	0.000327661	0.00122066	2.96123	Kcnd2	Potassium voltage-gated channel subfamily D member 2 [Source:UniProtKB/Swiss-Prot;Acc:Q63881]	E
ENSRNOG00000029610	-20.6484	1.5662	0.000327661	0.00122066	2.96123	Kcnd2	Potassium voltage-gated channel subfamily D member 2 [Source:UniProtKB/Swiss-Prot;Acc:Q63881]	E
ENSRNOG00000029682	-14.302	1.28103	1.03325e-08	6.29193e-08	2.43012	Clic1	Chloride intracellular channel protein 1 [Source:UniProtKB/Swiss-Prot;Acc:Q6MG61]	E
ENSRNOG00000029811	-12.1378	-1.36758	6.06e-10	4.1e-09	-2.58038	Kcne2	Potassium voltage-gated channel subfamily E member 2 [Source:UniProtKB/Swiss-Prot;Acc:P63161]	A
ENSRNOG00000029811	-12.1378	-1.36758	6.05507e-10	4.09586e-09	-2.58038	Kcne2	Potassium voltage-gated channel subfamily E member 2 [Source:UniProtKB/Swiss-Prot;Acc:P63161]	A
ENSRNOG00000029871	-18.4181	3.93354	1.28475e-36	3.41507e-35	15.2797	Slc8a3	Sodium/calcium exchanger 3 [Source:UniProtKB/Swiss-Prot;Acc:P70549]	E
ENSRNOG00000029914	-21.338	4.82142	9.95173e-18	1.12747e-16	28.2743	Cacna1i	voltage-dependent T-type calcium channel subunit alpha-1I [Source:RefSeq peptide;Acc:NP_064469]	E
ENSRNOG00000030019	-10.0715	-2.5581	6.55111e-29	1.26388e-27	-5.88932	Atp1a1	ATPase, Na+/K+ transporting, alpha 1 polypeptide Gene [Source:MGI Symbol;Acc:MGI:88105]	A
ENSRNOG00000030269	-11.631	-2.59688	1.43787e-29	2.86012e-28	-6.04975	Atp2b2	Plasma membrane calcium-transporting ATPase 2 [Source:UniProtKB/Swiss-Prot;Acc:P11506]	A
ENSRNOG00000031213	-20.7172	3.62016	6.90406e-15	6.57805e-14	12.2963	Slc39a11	solute carrier family 39 (metal ion transporter), member 11 (Slc39a11), mRNA [Source:RefSeq DNA;Acc:NM_001013042]	E
ENSRNOG00000031249	-12.4004	-5.92491	1.45301e-107	6.79895e-105	-60.754	Slco1a5	Solute carrier organic anion transporter family member 1A5 [Source:UniProtKB/Swiss-Prot;Acc:O88397]	A
ENSRNOG00000031287	-21.7213	5.22161	2.44273e-17	2.70406e-16	37.3131	Cacna2d3	Voltage-dependent calcium channel subunit alpha-2/delta-3Voltage-dependent calcium channel subunit alpha-2-3Voltage-dependent calcium channel subunit delta-3 [Source:UniProtKB/Swiss-Prot;Acc:Q8CFG5]	E
ENSRNOG00000031773	-21.2995	2.45424	5.38069e-06	2.51974e-05	5.48025	Cngb1	cyclic nucleotide-gated cation channel beta-1 [Source:RefSeq peptide;Acc:NP_113997]	E
ENSRNOG00000031834	-18.706	5.08369	3.38661e-50	1.53355e-48	33.9111	Nkain4	sodium/potassium-transporting ATPase subunit beta-1-interacting protein 4 [Source:RefSeq peptide;Acc:NP_001100020]	E
ENSRNOG00000032039	-13.4186	-0.658741	0.00265513	0.00855415	-1.5787	Atp9b	probable phospholipid-transporting ATPase IIB [Source:RefSeq peptide;Acc:NP_001099600]	A
ENSRNOG00000032075	-21.4931	7.68065	5.68222e-38	1.58924e-36	205.166	Kcnh3	Potassium voltage-gated channel subfamily H member 3 [Source:UniProtKB/Swiss-Prot;Acc:O89047]	E
ENSRNOG00000032075	-21.4931	7.68065	5.68e-38	1.59e-36	205.166	Kcnh3	Potassium voltage-gated channel subfamily H member 3 [Source:UniProtKB/Swiss-Prot;Acc:O89047]	E
ENSRNOG00000032350	-22.9231	4.82072	1.01453e-07	5.63651e-07	28.2607	Kcnip4	Kv channel-interacting protein 4 [Source:UniProtKB/Swiss-Prot;Acc:Q99MG9]	E
ENSRNOG00000032350	-22.9231	4.82072	1.01e-07	5.64e-07	28.2607	Kcnip4	Kv channel-interacting protein 4 [Source:UniProtKB/Swiss-Prot;Acc:Q99MG9]	E
ENSRNOG00000032701	-12.9583	-2.17123	1.15005e-21	1.59315e-20	-4.50408	Slc6a8	Sodium- and chloride-dependent creatine transporter 1 [Source:UniProtKB/Swiss-Prot;Acc:P28570]	A
ENSRNOG00000033051	-17.0495	1.36895	2.65612e-08	1.55852e-07	2.58282	Slc22a15	solute carrier family 22 member 15 [Source:RefSeq peptide;Acc:NP_001101177]	E
ENSRNOG00000033531	-18.9108	4.85581	1.09564e-44	4.03731e-43	28.9564	Cacna2d1	Voltage-dependent calcium channel subunit alpha-2/delta-1Voltage-dependent calcium channel subunit alpha-2-1Voltage-dependent calcium channel subunit delta-1 [Source:UniProtKB/Swiss-Prot;Acc:P54290]	E
ENSRNOG00000033796	-22.7105	5.24589	2.53e-10	1.77e-09	37.9464	Kcnj5	G protein-activated inward rectifier potassium channel 4 [Source:UniProtKB/Swiss-Prot;Acc:P48548]	E
ENSRNOG00000033796	-22.7105	5.24589	2.53e-10	1.77e-09	37.9464	Kcnj5	G protein-activated inward rectifier potassium channel 4 [Source:UniProtKB/Swiss-Prot;Acc:P48548]	E
ENSRNOG00000033796	-22.7105	5.24589	2.52894e-10	1.76576e-09	37.9464	Kcnj5	G protein-activated inward rectifier potassium channel 4 [Source:UniProtKB/Swiss-Prot;Acc:P48548]	E
ENSRNOG00000033830	-36.4859	27.0602	0.00908224	0.0266536	1.3994e+08	Slc7a12	solute carrier family 7 (cationic amino acid transporter, y+ system), member 12 [Source:RefSeq peptide;Acc:NP_001011948]	E
ENSRNOG00000033893	-14.9209	3.24696	1.02047e-40	3.20707e-39	9.49361	Cacna1h	Voltage-dependent T-type calcium channel subunit alpha-1H [Source:UniProtKB/Swiss-Prot;Acc:Q9EQ60]	E
ENSRNOG00000036693	-16.0394	0.843439	0.000258182	0.000976512	1.79432	Slc25a10	mitochondrial dicarboxylate carrier [Source:RefSeq peptide;Acc:NP_596909]	E
ENSRNOG00000036760	-35.9895	28.0532	0.00146951	0.00494284	2.78514e+08	Tmc5	Transmembrane channel-like protein 5 [Source:UniProtKB/Swiss-Prot;Acc:Q5M7W4]	E
ENSRNOG00000037167	-22.1883	2.28574	0.00090148	0.00313788	4.87613	Rtp3	receptor (chemosensory) transporter protein 3 [Source:RefSeq peptide;Acc:NP_001101660]	E
ENSRNOG00000038398	-24.2335	-3.79817	0.0142315	0.040429	-13.9112	Slc25a31	Uncharacterized protein [Source:UniProtKB/TrEMBL;Acc:D3ZB81]	A
ENSRNOG00000039390	-18.866	2.08105	1.29194e-11	9.96206e-11	4.23116	Slc37a2	sugar phosphate exchanger 2 [Source:RefSeq peptide;Acc:NP_001178923]	E
ENSRNOG00000039544	-18.1748	2.08322	1.12639e-13	9.95054e-13	4.23751	Kcnd1	potassium voltage-gated channel subfamily D member 1 [Source:RefSeq peptide;Acc:NP_001099218]	E
ENSRNOG00000039544	-18.1748	2.08322	1.13e-13	9.95e-13	4.23751	Kcnd1	potassium voltage-gated channel subfamily D member 1 [Source:RefSeq peptide;Acc:NP_001099218]	E
ENSRNOG00000039980	-14.7831	-1.47473	6.26943e-11	4.58716e-10	-2.77931	Slc25a5	ADP/ATP translocase 2 [Source:UniProtKB/Swiss-Prot;Acc:Q09073]	A
ENSRNOG00000042320	-15.2991	-1.20779	9.21354e-08	5.13918e-07	-2.30983	Slc41a1	solute carrier family 41, member 1 [Source:RefSeq peptide;Acc:NP_001102325]	A
ENSRNOG00000042702	-14.4819	-2.96364	6.57851e-36	1.70561e-34	-7.8009	Nipa1	magnesium transporter NIPA1 [Source:RefSeq peptide;Acc:NP_001100989]	A
ENSRNOG00000042731	-20.4147	-5.82559	1.14513e-42	3.8757e-41	-56.7125	Slc25a18	Mitochondrial glutamate carrier 2 [Source:UniProtKB/Swiss-Prot;Acc:Q505J6]	A
ENSRNOG00000042918	-23.8256	3.01348	0.0164822	0.0462699	8.07513	RGD1304770	sodium-dependent glucose transporter 1 [Source:RefSeq peptide;Acc:NP_001128019]	E
ENSRNOG00000043132	-20.9674	2.08841	1.62923e-05	7.20708e-05	4.2528	S39AB_RAT	Zinc transporter ZIP11 [Source:UniProtKB/Swiss-Prot;Acc:Q6P6S2]	E
ENSRNOG00000043161	-22.8058	3.05399	0.000729119	0.00257535	8.30508	Q99MF9_RAT	Calcium channel alpha13.3 subunit delta 36B splice variant [Source:UniProtKB/TrEMBL;Acc:Q99MF9]	E
