# Supplementary material for: Mechanisms That Determine the Internal Environment of the Developing Brain: A Transcriptomic, Functional and Ultrastructural Approach
Source: PLoS One. 2013 Jul 2;8(7):e65629. doi: 10.1371/journal.pone.0065629 (PMC3699566; doi:10.1371/journal.pone.0065629)
Supplement: Table S5 — Synaptic transcripts. A dataset containing synaptic transcripts from Illumina screen that were statistically enriched in either the embryo (E15) or adult, as identified by GEO annotations. (XLSX) [file pone.0065629.s005.xlsx]

## Sheet: Table S5_synpatic transcripts
GeneID	logConc	log2FC	P.Value	adj.P.Val	FC	GeneName	Gene Description	Direction
ENSRNOG00000000010	-18.189	5.81228	7.64e-69	7.22e-67	56.1914	Cbln1	Cerebellin-1Cerebellin[des-Ser1]-cerebellin [Source:UniProtKB/Swiss-Prot;Acc:P63182]	E
ENSRNOG00000000368	-17.6911	1.52398	5.01e-09	3.14e-08	2.87583	GRIK2_RAT	Glutamate receptor, ionotropic kainate 2 [Source:UniProtKB/Swiss-Prot;Acc:P42260]	E
ENSRNOG00000001575	-18.0155	5.87838	1.18e-72	1.33e-70	58.826	Grik1	Glutamate receptor, ionotropic kainate 1 [Source:UniProtKB/Swiss-Prot;Acc:P22756]	E
ENSRNOG00000001873	-14.4813	-1.17179	1.5e-07	8.24e-07	2.25012	P2rx6	P2X purinoceptor 6 [Source:UniProtKB/Swiss-Prot;Acc:P51579]	A
ENSRNOG00000002001	-13.7765	1.2883	7.21e-09	4.45e-08	2.44241	Itsn1	Intersectin-1 [Source:UniProtKB/Swiss-Prot;Acc:Q9WVE9]	E
ENSRNOG00000002182	-14.0785	2.37655	9.05e-25	1.46e-23	5.19293	Sep11	Septin-11 [Source:UniProtKB/Swiss-Prot;Acc:B3GNI6]	E
ENSRNOG00000002349	-18.0295	5.01052	1.4e-57	8.59e-56	32.2343	Gabra2	Gamma-aminobutyric acid receptor subunit alpha-2 [Source:UniProtKB/Swiss-Prot;Acc:P23576]	E
ENSRNOG00000002360	-18.0914	2.07766	5.46e-14	4.92e-13	4.22123	Gabrg1	Gamma-aminobutyric acid receptor subunit gamma-1 [Source:UniProtKB/Swiss-Prot;Acc:P23574]	E
ENSRNOG00000003667	-15.57	1.54036	2.59e-11	1.95e-10	2.90866	DMD_RAT	Dystrophin [Source:UniProtKB/Swiss-Prot;Acc:P11530]	E
ENSRNOG00000003680	-20.8118	2.70959	6.53e-09	4.05e-08	6.54135	Gabrb2	Gamma-aminobutyric acid receptor subunit beta-2 [Source:UniProtKB/Swiss-Prot;Acc:P63138]	E
ENSRNOG00000004013	-15.9258	1.40543	1.57e-09	1.03e-08	2.64896	Grip1	Glutamate receptor-interacting protein 1 [Source:UniProtKB/Swiss-Prot;Acc:P97879]	E
ENSRNOG00000004322	-13.2946	-2.1992	4.49e-22	6.35e-21	4.59479	Sh3kbp1	SH3 domain-containing kinase-binding protein 1 [Source:UniProtKB/Swiss-Prot;Acc:Q925Q9]	A
ENSRNOG00000006037	-17.9312	-2.19523	1.81e-16	1.89e-15	4.59479	Snap25	Synaptosomal-associated protein 25 [Source:UniProtKB/Swiss-Prot;Acc:P60881]	A
ENSRNOG00000006174	-19.8107	4.71577	9.12e-33	2.1e-31	26.2777	Grid2	Glutamate receptor delta-2 subunit [Source:UniProtKB/Swiss-Prot;Acc:Q63226]	E
ENSRNOG00000006204	-17.8439	-1.9089	2.17e-13	1.88e-12	3.75809	Slc30a3	Zinc transporter 3 [Source:UniProtKB/Swiss-Prot;Acc:Q6QIX3]	A
ENSRNOG00000006403	-16.4304	2.08	1.1e-17	1.25e-16	4.22807	Pvrl1	Nectin-1 [Source:UniProtKB/TrEMBL;Acc:Q9WTY6]	E
ENSRNOG00000006426	-17.1461	-1.14458	2.75e-06	1.33e-05	2.20381	Syt1	Synaptotagmin-1 [Source:UniProtKB/Swiss-Prot;Acc:P21707]	A
ENSRNOG00000006595	-19.5182	1.93361	1.6e-08	9.62e-08	3.8201	Htr3a	5-hydroxytryptamine receptor 3A [Source:UniProtKB/Swiss-Prot;Acc:P35563]	E
ENSRNOG00000006989	-13.8837	-1.15478	1.89e-07	1.02e-06	2.21914	Vamp2	Vesicle-associated membrane protein 2 [Source:UniProtKB/Swiss-Prot;Acc:P63045]	A
ENSRNOG00000007346	-18.8321	3.18735	1.53e-23	2.31e-22	9.10933	Grasp	General receptor for phosphoinositides 1-associated scaffold protein [Source:UniProtKB/Swiss-Prot;Acc:Q8R4T5]	E
ENSRNOG00000007490	-17.7383	-3.61826	9.02e-40	2.73e-38	12.295	Gabrr2	Gamma-aminobutyric acid receptor subunit rho-2 [Source:UniProtKB/Swiss-Prot;Acc:P47742]	A
ENSRNOG00000007581	-15.0403	-3.15303	3.13e-39	9.27e-38	8.87656	Slc17a8	Vesicular glutamate transporter 3 [Source:UniProtKB/Swiss-Prot;Acc:Q7TSF2]	A
ENSRNOG00000007682	-18.1139	3.0374	7.14e-26	1.22e-24	8.21013	Gria3	Glutamate receptor 3 [Source:UniProtKB/Swiss-Prot;Acc:P19492]	E
ENSRNOG00000007686	-17.7354	3.60211	4.73e-37	1.28e-35	12.1435	Sep3	Neuronal-specific septin-3 [Source:UniProtKB/Swiss-Prot;Acc:Q9WU34]	E
ENSRNOG00000008017	-14.4895	-1.552	5.48e-12	4.32e-11	2.92817	Cdk5	Cell division protein kinase 5 [Source:UniProtKB/Swiss-Prot;Acc:Q03114]	A
ENSRNOG00000008054	-17.2164	6.73205	2.18e-98	7.15e-96	106.304	Igsf9	Protein turtle homolog A [Source:UniProtKB/Swiss-Prot;Acc:P0C5H6]	E
ENSRNOG00000008098	-17.5005	1.60028	4.39e-10	3e-09	3.03202	Lrrc4	Leucine-rich repeat-containing protein 4 [Source:UniProtKB/Swiss-Prot;Acc:Q45R42]	E
ENSRNOG00000008237	-15.1976	1.75749	2.42e-14	2.22e-13	3.38109	Unc13b	Protein unc-13 homolog B [Source:UniProtKB/Swiss-Prot;Acc:Q62769]	E
ENSRNOG00000008431	-19.5786	-1.21692	0.000288272	0.00108062	2.32947	Gabbr2	Gamma-aminobutyric acid type B receptor subunit 2 [Source:UniProtKB/Swiss-Prot;Acc:O88871]	A
ENSRNOG00000008628	-14.6902	-2.45079	5.47e-26	9.39e-25	5.46416	Ica1	Islet cell autoantigen 1 [Source:UniProtKB/Swiss-Prot;Acc:Q63054]	A
ENSRNOG00000008766	-20.5956	3.12974	4.16e-12	3.31e-11	8.75275	Grin2b	Glutamate [NMDA] receptor subunit epsilon-2 [Source:UniProtKB/Swiss-Prot;Acc:Q00960]	E
ENSRNOG00000008890	-14.9506	-1.78276	5.58e-15	5.35e-14	3.43426	Slc18a2	Synaptic vesicular amine transporter [Source:UniProtKB/Swiss-Prot;Acc:Q01827]	A
ENSRNOG00000008992	-21.1702	3.16454	1.17e-09	7.71e-09	8.96646	Grik3	Glutamate receptor, ionotropic kainate 3 [Source:UniProtKB/Swiss-Prot;Acc:P42264]	E
ENSRNOG00000010223	-16.5831	-1.43816	1.37e-09	9.05e-09	2.71321	Syp	Synaptophysin [Source:UniProtKB/Swiss-Prot;Acc:P07825]	A
ENSRNOG00000010265	-18.1643	1.20213	8.78e-06	4.01e-05	2.30079	Ada	Adenosine deaminase [Source:UniProtKB/Swiss-Prot;Acc:Q920P6]	E
ENSRNOG00000010365	-18.1704	1.8609	1.56e-11	1.19e-10	3.63235	Syn1	Synapsin-1 [Source:UniProtKB/Swiss-Prot;Acc:P09951]	E
ENSRNOG00000010688	-17.2018	3.28835	1.13e-34	2.8e-33	9.76997	Nrgn	NeurograninNEUG(55-78) [Source:UniProtKB/Swiss-Prot;Acc:Q04940]	E
ENSRNOG00000010853	-20.6396	2.7507	9.78e-10	6.5e-09	6.73043	Chrna7	Neuronal acetylcholine receptor subunit alpha-7 [Source:UniProtKB/Swiss-Prot;Acc:Q05941]	E
ENSRNOG00000011160	-15.9796	-3.51829	5.3e-45	1.98e-43	11.4716	Sv2b	Synaptic vesicle glycoprotein 2B [Source:UniProtKB/Swiss-Prot;Acc:Q63564]	A
ENSRNOG00000011202	-17.3479	3.55009	3.15e-38	8.93e-37	11.7134	Chrna4	Neuronal acetylcholine receptor subunit alpha-4 [Source:UniProtKB/Swiss-Prot;Acc:P09483]	E
ENSRNOG00000011208	-19.3834	-4.45192	8.86e-39	2.57e-37	21.8566	Rapsn	43 kDa receptor-associated protein of the synapse [Source:RefSeq peptide;Acc:NP_001102054]	A
ENSRNOG00000011475	-18.1552	2.65319	1.31e-20	1.72e-19	6.29056	Snip	SRC kinase signaling inhibitor 1 [Source:UniProtKB/Swiss-Prot;Acc:Q9QXY2]	E
ENSRNOG00000011726	-20.9179	-5.25959	1.35e-30	2.8e-29	38.3193	Grin1	Glutamate [NMDA] receptor subunit zeta-1 [Source:UniProtKB/Swiss-Prot;Acc:P35439]	A
ENSRNOG00000011803	-20.6752	3.71113	8.4e-16	8.46e-15	13.0967	Lrfn2	Leucine-rich repeat and fibronectin type-III domain-containing protein 2 [Source:UniProtKB/Swiss-Prot;Acc:Q460M5]	E
ENSRNOG00000012058	-17.1467	5.40793	4.3e-74	5.37e-72	42.457	Egflam	Pikachurin [Source:UniProtKB/Swiss-Prot;Acc:B4F785]	E
ENSRNOG00000012562	-17.2299	1.22595	7.94e-07	4.04e-06	2.3391	NMD3B_RAT	Glutamate [NMDA] receptor subunit 3B [Source:UniProtKB/Swiss-Prot;Acc:Q8VHN2]	E
ENSRNOG00000013356	-13.3336	-1.08148	9.4e-07	4.76e-06	2.11404	Snapap	SNARE-associated protein Snapin [Source:UniProtKB/Swiss-Prot;Acc:P60192]	A
ENSRNOG00000014232	-17.4005	5.69562	1.36e-76	1.9e-74	51.8265	P2ry1	P2Y purinoceptor 1 [Source:UniProtKB/Swiss-Prot;Acc:P49651]	E
ENSRNOG00000014302	-19.8859	1.39175	0.0001682	0.000652931	2.62396	Dlgap3	Disks large-associated protein 3 [Source:UniProtKB/Swiss-Prot;Acc:P97838]	E
ENSRNOG00000014639	-20.1057	1.28162	0.00118607	0.00406891	2.43111	Chrm3	Muscarinic acetylcholine receptor M3 [Source:UniProtKB/Swiss-Prot;Acc:P08483]	E
ENSRNOG00000014758	-16.8014	3.16533	2.92e-34	7.14e-33	8.97136	Lgi1	Leucine-rich glioma-inactivated protein 1 [Source:UniProtKB/Swiss-Prot;Acc:Q8K4Y5]	E
ENSRNOG00000014938	-18.7806	2.15506	8.85e-13	7.35e-12	4.45386	Gabrb3	Gamma-aminobutyric acid receptor subunit beta-3 [Source:UniProtKB/Swiss-Prot;Acc:P63079]	E
ENSRNOG00000015215	-13.9309	-1.29538	5.81e-09	3.62e-08	2.46229	Cript	Cysteine-rich PDZ-binding protein [Source:UniProtKB/Swiss-Prot;Acc:Q792Q4]	A
ENSRNOG00000016147	-17.4585	3.18719	3.73e-32	8.35e-31	9.10838	Slc17a6	Vesicular glutamate transporter 2 [Source:UniProtKB/Swiss-Prot;Acc:Q9JI12]	E
ENSRNOG00000016398	-11.8154	-1.02902	2.66e-06	1.28e-05	2.04202	Clstn1	Calsyntenin-1Soluble Alc-alphaCTF1-alpha [Source:UniProtKB/Swiss-Prot;Acc:Q6Q0N0]	A
ENSRNOG00000016533	-19.5963	1.31223	9.67e-05	0.000388191	2.48326	Gabre	Gamma-aminobutyric acid receptor subunit epsilon [Source:UniProtKB/Swiss-Prot;Acc:Q9ES14]	E
ENSRNOG00000017108	-17.2066	-2.96664	7.73e-31	1.62e-29	7.83536	Syngr1	Synaptogyrin-1 [Source:UniProtKB/Swiss-Prot;Acc:Q62876]	A
ENSRNOG00000017333	-17.6563	-1.11995	1.22e-05	5.49e-05	2.17347	Syt4	Synaptotagmin-4 [Source:UniProtKB/Swiss-Prot;Acc:P50232]	A
ENSRNOG00000017606	-19.8145	2.14009	2.96e-09	1.89e-08	4.40791	P2rx1	P2X purinoceptor 1 [Source:UniProtKB/Swiss-Prot;Acc:P47824]	E
ENSRNOG00000018778	-15.214	2.52059	1.93e-26	3.38e-25	5.73815	Cadm1	cell adhesion molecule 1 [Source:RefSeq peptide;Acc:NP_001012201]	E
ENSRNOG00000019139	-10.782	1.34311	1.11e-09	7.34e-09	2.53698	Ctnnb1	Catenin beta-1 [Source:UniProtKB/Swiss-Prot;Acc:Q9WU82]	E
ENSRNOG00000019161	-15.7004	-3.19455	4.84e-39	1.42e-37	9.12611	Cpeb1	Cytoplasmic polyadenylation element-binding protein 1 [Source:UniProtKB/Swiss-Prot;Acc:P0C279]	A
ENSRNOG00000019181	-16.7555	1.33225	3.44e-08	1.99e-07	2.51794	Synpo	Synaptopodin [Source:UniProtKB/Swiss-Prot;Acc:Q9Z327]	E
ENSRNOG00000019207	-17.9781	1.21209	4.41e-06	2.08e-05	2.31672	Shank1	SH3 and multiple ankyrin repeat domains protein 1 [Source:UniProtKB/Swiss-Prot;Acc:Q9WV48]	E
ENSRNOG00000019217	-19.9559	1.35541	0.000265268	0.00100049	2.55871	Adrb2	Beta-2 adrenergic receptor [Source:UniProtKB/Swiss-Prot;Acc:P10608]	E
ENSRNOG00000019219	-17.8452	-1.62791	3.21e-10	2.22e-09	3.09513	Vamp1	Vesicle-associated membrane protein 1 [Source:UniProtKB/Swiss-Prot;Acc:Q63666]	A
ENSRNOG00000019297	-17.435	2.68182	6.68e-24	1.03e-22	6.41665	Homer2	Homer protein homolog 2 [Source:UniProtKB/Swiss-Prot;Acc:O88801]	E
ENSRNOG00000019418	-16.4561	5.35276	3.05e-79	4.63e-77	40.8641	Lrrc4b	Leucine-rich repeat-containing protein 4B [Source:UniProtKB/Swiss-Prot;Acc:P0CC10]	E
ENSRNOG00000019810	-18.2066	1.70604	6.49e-10	4.38e-09	3.26265	Des	Desmin [Source:UniProtKB/Swiss-Prot;Acc:P48675]	E
ENSRNOG00000019869	-17.1344	2.4206	3.28e-21	4.44e-20	5.35392	Lrfn1	Leucine-rich repeat and fibronectin type III domain-containing protein 1 [Source:UniProtKB/Swiss-Prot;Acc:P0C7J6]	E
ENSRNOG00000019920	-20.2094	2.44297	8.67e-10	5.8e-09	5.43761	Doc2a	Double C2-like domain-containing protein alpha [Source:UniProtKB/Swiss-Prot;Acc:P70611]	E
ENSRNOG00000020229	-16.801	2.98638	4.5e-31	9.59e-30	7.92484	Homer3	Homer protein homolog 3 [Source:UniProtKB/Swiss-Prot;Acc:Q9Z2X5]	E
ENSRNOG00000020233	-13.6547	-2.55021	2.62e-28	4.92e-27	5.85634	Rabac1	Prenylated Rab acceptor protein 1 [Source:UniProtKB/Swiss-Prot;Acc:O35394]	A
ENSRNOG00000020310	-14.5934	1.26911	1.62e-08	9.72e-08	2.41013	Grik5	Glutamate receptor, ionotropic kainate 5 [Source:UniProtKB/Swiss-Prot;Acc:Q63273]	E
ENSRNOG00000020778	-20.284	2.09795	3.04e-07	1.62e-06	4.28099	Chrnb2	Neuronal acetylcholine receptor subunit beta-2 [Source:UniProtKB/Swiss-Prot;Acc:P12390]	E
ENSRNOG00000021063	-19.9887	2.05274	5.78e-08	3.29e-07	4.14894	Grin2d	Glutamate [NMDA] receptor subunit epsilon-4 [Source:UniProtKB/Swiss-Prot;Acc:Q62645]	E
ENSRNOG00000021098	-18.078	1.48129	4.12e-08	2.37e-07	2.79198	Rasgrp2	RAS guanyl-releasing protein 2 [Source:UniProtKB/Swiss-Prot;Acc:P0C643]	E
ENSRNOG00000021447	-17.5222	3.16879	5.84e-31	1.23e-29	8.9929	Prr7	Proline-rich protein 7 [Source:UniProtKB/Swiss-Prot;Acc:P0C6T3]	E
ENSRNOG00000022635	-15.6262	-1.0222	6.88e-06	3.18e-05	2.02792	Dlg2	Disks large homolog 2 [Source:UniProtKB/Swiss-Prot;Acc:Q63622]	A
ENSRNOG00000022893	-20.5753	1.69776	0.000112901	0.000448907	3.24396	Rimbp2	RIMS-binding protein 2 [Source:UniProtKB/Swiss-Prot;Acc:Q9JIR1]	E
ENSRNOG00000025394	-15.01	1.32668	4.78e-09	3e-08	2.50825	TANC1_RAT	Protein TANC1 [Source:UniProtKB/Swiss-Prot;Acc:Q6F6B3]	E
ENSRNOG00000025889	-19.8533	2.8042	4.7e-14	4.25e-13	6.98471	GNAS3_RAT	Neuroendocrine secretory protein 55LHAL tetrapeptideGPIPIRRH peptide [Source:UniProtKB/Swiss-Prot;Acc:Q792G6]	E
ENSRNOG00000026866	-20.6553	3.7384	3.45e-16	3.55e-15	13.3466	Syn3	Synapsin-3 [Source:UniProtKB/Swiss-Prot;Acc:O70441]	E
ENSRNOG00000028589	-14.027	1.65447	2.12e-13	1.84e-12	3.14808	Gria2	Glutamate receptor 2 [Source:UniProtKB/Swiss-Prot;Acc:P19491]	E
ENSRNOG00000028627	-17.6598	4.23231	1.45e-47	5.86e-46	18.7955	Hmcn1		E
ENSRNOG00000029015	-20.0167	-3.04932	1.1e-16	1.16e-15	8.28212	Faim2	Fas apoptotic inhibitory molecule 2 [Source:UniProtKB/Swiss-Prot;Acc:O88407]	A
ENSRNOG00000029165	-18.7461	1.74246	3.73e-09	2.36e-08	3.34606	Stx1a	Syntaxin-1A [Source:UniProtKB/Swiss-Prot;Acc:P32851]	E
ENSRNOG00000029931	-12.2987	-1.52641	6.15e-12	4.83e-11	2.88786	Shank2	SH3 and multiple ankyrin repeat domains protein 2 [Source:UniProtKB/Swiss-Prot;Acc:Q9QX74]	A
ENSRNOG00000032576	-18.3067	2.39021	7.21e-17	7.75e-16	5.24235	Nlgn1	Neuroligin-1 [Source:UniProtKB/Swiss-Prot;Acc:Q62765]	E
ENSRNOG00000032936	-14.717	3.07939	1.37e-37	3.78e-36	8.45258	Shank3	SH3 and multiple ankyrin repeat domains protein 3 [Source:UniProtKB/Swiss-Prot;Acc:Q9JLU4]	E
ENSRNOG00000043465	-19.8594	2.62257	2.4e-12	1.95e-11	6.15846	Arc	Activity-regulated cytoskeleton-associated protein [Source:UniProtKB/Swiss-Prot;Acc:Q63053]	E
